# Supplementary material for: Age and Maturation Stage Linked Consequences of Fibrinogen on Human Oligodendroglia
Source: J Neurosci Res. 2026 Mar 22;104(3):e70120. doi: 10.1002/jnr.70120 (PMC13006721; doi:10.1002/jnr.70120)
Supplement: Supplementary file 2 — File S1: Differentially Expressed Genes in iPSC‐OPCs. FACS‐sorted SOX10mO‐med cells were sent for BulkRNAseq. The read counts were run through DESeq2 for differential gene expression analysis between untreated and fibrinogen‐treated samples (n = 3). All significant genes based on the p‐value < 0.05 are in File S1. For the plots, additional filter of FC > 1.5 applied. [file JNR-104-e70120-s002.xlsx]

## Sheet: Sheet1
All significant genes based on the p-value <0.05. For the plots, additional filter of FC >1.5 applied.	baseMean	log2FoldChange	lfcSE	stat	pvalue	padj
CTD-2616J11.2	30.2884	3.1228	0.724082	4.31276	1.61e-05	0.00211855
CTD-2616J11.3	16.8357	3.00596	0.935421	3.21349	0.00131134	0.056455
AC005307.3	19.3491	2.60566	0.784322	3.32218	0.000893158	0.0427357
PIF1	1048.93	2.54494	0.468695	5.42984	5.64e-08	3.35e-05
FLT4	76.03	2.48168	0.507368	4.89128	1e-06	0.000244997
FAM72C	38.6673	2.41934	0.647715	3.73519	0.000187574	0.0142151
NMU	30.4385	2.38879	0.545302	4.38066	1.18e-05	0.00168894
RP11-599J14.2	143.621	2.35895	0.65036	3.62714	0.000286574	0.0192715
NKX2-1	25.6913	2.2686	1.03742	2.18677	0.0287591	0.340046
RET	26.8671	2.25814	0.791352	2.85352	0.00432384	0.123795
C2orf48	61.494	2.22647	0.536862	4.1472	3.37e-05	0.00372712
RP11-798M19.3	21.5006	2.22385	0.657386	3.38286	0.00071735	0.0362994
FAM72D	152.593	2.22179	0.413393	5.37451	7.68e-08	4.1e-05
TROAP	1749.02	2.21423	0.415396	5.3304	9.8e-08	4.88e-05
NXF4	16.9412	2.1925	0.667601	3.28415	0.0010229	0.0471499
CHAT	57.4881	2.17977	1.02847	2.11943	0.0340544	0.371326
LINC01021	82.4761	2.16411	0.354396	6.10647	1.02e-09	3.59e-06
AC093787.1	37.3056	2.136	0.89622	2.38334	0.0171562	0.270444
AC016773.1	79.5002	2.13577	0.520802	4.10093	4.11e-05	0.00441805
GS1-24F4.2	21.4479	2.11544	0.625344	3.38284	0.000717413	0.0362994
FAM72B	221.958	2.06487	0.320267	6.44734	1.14e-10	9.63e-07
MXD3	1672.57	2.03396	0.411558	4.94211	7.73e-07	0.000203098
SLC7A3	91.2564	2.03386	0.498069	4.08348	4.44e-05	0.00461834
NUF2	1511.58	2.02901	0.364725	5.56312	2.65e-08	2.08e-05
AURKB	1266.94	2.0269	0.370331	5.47322	4.42e-08	2.88e-05
CDC25C	556.497	2.0208	0.36282	5.56972	2.55e-08	2.08e-05
HMGB2	9063.53	2.00091	0.343541	5.82437	5.73e-09	1.01e-05
FAM64A	2117.93	1.99845	0.346957	5.75992	8.42e-09	1.08e-05
DDX12P	1047.62	1.99585	0.574969	3.47122	0.000518094	0.0289606
TAC4	22.2549	1.99578	0.65997	3.02405	0.00249413	0.0871361
TOP2A	18883.3	1.98892	0.369481	5.38301	7.33e-08	4.03e-05
UBE2C	1937.93	1.97996	0.343113	5.77059	7.9e-09	1.08e-05
ESPL1	1820.11	1.97955	0.37159	5.32723	9.97e-08	4.88e-05
CACNG5	33.1762	1.94097	0.673254	2.88296	0.00393954	0.116443
RP13-735L24.1	18.257	1.91841	0.678014	2.82945	0.00466281	0.130115
UBE2T	1123.09	1.90561	0.397732	4.7912	1.66e-06	0.000363888
MND1	296.264	1.8933	0.384614	4.92259	8.54e-07	0.000221152
DLGAP5	2801.08	1.87899	0.366447	5.1276	2.93e-07	9.75e-05
SNX18P16	18.9927	1.86779	0.881636	2.11856	0.0341281	0.371326
HJURP	1378.01	1.86505	0.322659	5.78024	7.46e-09	1.08e-05
BUB1B	2877.86	1.84985	0.354446	5.21899	1.8e-07	7.37e-05
KIF15	2258.68	1.84626	0.357664	5.16199	2.44e-07	8.78e-05
MIR124-2	20.1548	1.84541	0.859217	2.14778	0.0317314	0.359123
SPC25	728.79	1.83706	0.405144	4.53433	5.78e-06	0.000942134
CDCA8	1525.56	1.83553	0.360663	5.08932	3.59e-07	0.000113312
CENPE	3950.4	1.83095	0.351009	5.21626	1.83e-07	7.37e-05
HOOK1	15.8899	1.83021	0.854828	2.14102	0.0322723	0.361911
IQGAP3	2408.04	1.80617	0.342067	5.28017	1.29e-07	6.14e-05
KIF14	2366.43	1.80094	0.343808	5.23821	1.62e-07	7.37e-05
SLC14A2	28.8489	1.7989	0.570015	3.15589	0.0016001	0.0640655
KIFC1	2754.7	1.79885	0.349208	5.15122	2.59e-07	9.03e-05
SLC13A5	75.4982	1.78604	0.493699	3.61768	0.000297257	0.0197513
ROBO3	2981.89	1.78237	0.584226	3.05083	0.00228213	0.0818405
KIF2C	2439.03	1.77399	0.320641	5.53264	3.15e-08	2.3e-05
EME1	534.099	1.77296	0.393661	4.50378	6.68e-06	0.00105896
RP11-108L7.15	42.0923	1.77207	0.526845	3.36355	0.000769458	0.0382729
AC009336.24	20.5279	1.77162	0.717192	2.47022	0.0135029	0.236996
SPAG5	3034.22	1.76934	0.330389	5.35532	8.54e-08	4.42e-05
RHBG	16.3145	1.76534	0.736255	2.39774	0.0164967	0.263828
DPY19L2P1	47.7517	1.76343	0.700544	2.51723	0.0118283	0.222284
ARHGEF39	244.883	1.76305	0.364049	4.8429	1.28e-06	0.000304473
HERC2P10	31.6879	1.76006	0.657464	2.67704	0.00742764	0.174799
HMMR	952.183	1.75704	0.406638	4.3209	1.55e-05	0.00205732
PTTG1	2456.6	1.75641	0.31058	5.65526	1.56e-08	1.83e-05
CKAP2L	1819.83	1.75058	0.352155	4.97104	6.66e-07	0.000185132
RP4-758J18.10	37.0281	1.75043	0.583267	3.00107	0.0026903	0.092521
RP11-932O9.10	23.2605	1.74594	0.600576	2.90711	0.00364788	0.11132
RP1-37N7.3	31.5991	1.74024	0.513253	3.39061	0.000697371	0.0359044
WDR62	1439.33	1.7339	0.368634	4.70358	2.56e-06	0.000494635
NDC80	1552.96	1.73074	0.385866	4.48533	7.28e-06	0.00114452
CENPU	1996.3	1.72962	0.405449	4.26594	1.99e-05	0.00245111
CASC5	2990.64	1.72751	0.317103	5.44779	5.1e-08	3.21e-05
DND1P1	21.2586	1.72251	0.734986	2.34359	0.0190991	0.283096
AC092198.1	34.0577	1.71373	0.606445	2.82587	0.00471525	0.131002
RP11-218F10.3	17.1886	1.71	0.650558	2.62851	0.00857602	0.187494
CCNB2	2252.62	1.70538	0.306814	5.55837	2.72e-08	2.08e-05
TTK	1775.79	1.70219	0.329632	5.16391	2.42e-07	8.78e-05
CDCA3	886.055	1.70021	0.340336	4.99568	5.86e-07	0.000169238
CDC20	1937.9	1.6974	0.326845	5.19329	2.07e-07	7.74e-05
SGOL1	779.193	1.69206	0.362477	4.66804	3.04e-06	0.000551995
AC011306.2	15.3719	1.68798	0.789791	2.13725	0.0325774	0.362534
E2F7	941.813	1.67893	0.352465	4.7634	1.9e-06	0.000399036
SPC24	975.678	1.67548	0.390626	4.28921	1.79e-05	0.00227141
NUSAP1	5200.11	1.66765	0.325695	5.12028	3.05e-07	9.95e-05
KIF4A	2589.17	1.66471	0.358205	4.64737	3.36e-06	0.000597949
FAM72A	136.013	1.66291	0.373901	4.44746	8.69e-06	0.00133044
MYLK2	18.0356	1.66063	0.726275	2.2865	0.0222248	0.302656
GOLGA8UP	16.6352	1.66058	0.710697	2.33655	0.0194624	0.283096
RAD54L	824.172	1.65908	0.385759	4.30081	1.7e-05	0.00218723
CDC20P1	36.0538	1.65317	0.597609	2.7663	0.00566957	0.146808
NEIL3	381.671	1.65179	0.353166	4.67708	2.91e-06	0.000533719
DEPDC1B	975.128	1.6517	0.329675	5.01009	5.44e-07	0.000162367
KIF18B	2156.33	1.64486	0.378319	4.34781	1.38e-05	0.00187684
NEK2	988.499	1.6416	0.302452	5.42762	5.71e-08	3.35e-05
LST1	101.498	1.63913	0.420059	3.90214	9.53e-05	0.00847907
ASPM	5204.01	1.63852	0.337714	4.85181	1.22e-06	0.000295096
FGFBP2	17.9218	1.63613	0.675177	2.42326	0.015382	0.25195
ANKDD1B	17.9116	1.63416	0.677245	2.41295	0.0158239	0.255568
CCDC150	412.641	1.62886	0.483509	3.36883	0.000754867	0.0378681
WDR86-AS1	18.4821	1.62465	0.663833	2.44738	0.0143897	0.244344
FAM83D	923.603	1.62121	0.310682	5.21823	1.81e-07	7.37e-05
PBK	2279.82	1.61786	0.322311	5.01956	5.18e-07	0.00015723
TACC3	3323.28	1.61644	0.337102	4.7951	1.63e-06	0.000363888
RP11-611D20.2	117.332	1.61055	0.547025	2.94419	0.00323798	0.103663
E2F2	757.225	1.60961	0.404269	3.98152	6.85e-05	0.00648235
RAD51AP1	880.796	1.60741	0.385523	4.16942	3.05e-05	0.00351443
FANCI	4430.94	1.60611	0.366879	4.37777	1.2e-05	0.00168894
SGOL2	2443.42	1.60606	0.333169	4.82055	1.43e-06	0.00032738
RRM2	4268.82	1.60136	0.392267	4.08232	4.46e-05	0.00461834
CCNB3	32.9987	1.59966	0.536764	2.98019	0.00288074	0.0966172
BIRC5	3087.91	1.59499	0.361424	4.41307	1.02e-05	0.00152077
GTSE1	2038.92	1.58943	0.33895	4.68928	2.74e-06	0.000519894
RP11-439C15.4	285.641	1.58397	0.487961	3.24609	0.00117003	0.0518937
RP11-22B23.1	1066.38	1.58252	0.57316	2.76105	0.00576165	0.14868
MIR17HG	119.993	1.58193	0.465642	3.3973	0.000680538	0.0353478
GSG2	282.34	1.57851	0.345648	4.56681	4.95e-06	0.00083045
CENPF	13587.7	1.57501	0.409181	3.84917	0.000118517	0.0097516
SKA1	555.95	1.575	0.408498	3.85558	0.000115454	0.00963463
MTFR2	145.605	1.56841	0.355276	4.41462	1.01e-05	0.00152077
PLK1	2735.89	1.56774	0.281922	5.5609	2.68e-08	2.08e-05
APOLD1	495.797	1.56405	0.300647	5.20229	1.97e-07	7.53e-05
CTD-3088G3.8	85.368	1.56	0.480095	3.24935	0.0011567	0.0515735
XKR5	62.8065	1.5591	0.72872	2.1395	0.0323949	0.361911
BUB1	2682.7	1.55534	0.302831	5.13601	2.81e-07	9.5e-05
CDC45	640.938	1.55428	0.454033	3.42327	0.00061873	0.0332152
NCAPH	1422.1	1.55356	0.382535	4.06122	4.88e-05	0.00494013
CCNA2	3133.84	1.55075	0.321263	4.82704	1.39e-06	0.000321056
KIF20A	2043.55	1.54641	0.326841	4.73138	2.23e-06	0.000452456
RP11-809C9.2	54.7876	1.54151	0.676829	2.27755	0.0227532	0.304423
ZNF695	157.419	1.54099	0.424983	3.626	0.000287847	0.0192715
MAD2L1	2100.35	1.54038	0.355281	4.33567	1.45e-05	0.00193846
RP11-85O21.2	30.9526	1.54021	0.633115	2.43275	0.0149845	0.248525
FOXM1	3915.41	1.5386	0.328717	4.68062	2.86e-06	0.000530549
ERCC6L	260.781	1.52877	0.440833	3.46791	0.000524522	0.0292272
SKA3	800.402	1.52797	0.351453	4.34757	1.38e-05	0.00187684
CIT	2510.44	1.52234	0.321789	4.73087	2.24e-06	0.000452456
MIS18BP1	2311.96	1.52124	0.290882	5.22974	1.7e-07	7.37e-05
RNF144A-AS1	86.4562	1.51739	0.420647	3.60727	0.000309432	0.0201795
TPX2	6593.36	1.51134	0.343407	4.40101	1.08e-05	0.00158104
PRC1	4965.43	1.51003	0.303888	4.96903	6.73e-07	0.000185132
RTKN2	1908.09	1.50581	0.326925	4.60597	4.11e-06	0.000722893
KIF11	4698.05	1.5047	0.298833	5.03526	4.77e-07	0.000147411
HIST2H2AC	21.6423	1.50269	0.712546	2.1089	0.0349531	0.376886
NCAPG	2575.43	1.49385	0.374123	3.99293	6.53e-05	0.00627943
CTD-3064M3.7	53.321	1.49167	0.74104	2.01294	0.044121	0.423459
CDK1	3475.41	1.48914	0.310934	4.78926	1.67e-06	0.000363888
LINC00621	26.1998	1.4891	0.534249	2.78727	0.00531542	0.141325
IGSF9	1043.09	1.4885	0.323673	4.59877	4.25e-06	0.000740921
CENPA	560.316	1.48749	0.353482	4.20809	2.58e-05	0.00302197
CDCA2	1108.48	1.48625	0.37751	3.93697	8.25e-05	0.00748933
AC011625.1	21.958	1.48315	0.612762	2.42043	0.0155024	0.252512
FPGT-TNNI3K	44.8984	1.48289	0.551647	2.68811	0.00718577	0.172511
FANCD2	2065.33	1.47773	0.360709	4.09674	4.19e-05	0.00447141
CDCA5	1671.05	1.47723	0.379197	3.89569	9.79e-05	0.00862082
POLQ	738.234	1.46663	0.406014	3.61227	0.000303526	0.0200168
LGI4	597.079	1.4646	0.353335	4.14508	3.4e-05	0.00373828
AP000251.3	38.2902	1.4638	0.527113	2.77701	0.00548614	0.143368
PAX5	36.6997	1.46218	0.637934	2.29206	0.0219023	0.30137
CCNB1	3764.39	1.4603	0.306399	4.76601	1.88e-06	0.000399036
RP11-909N17.2	41.485	1.46015	0.568416	2.5688	0.010205	0.206066
SSTR1	46.1732	1.45884	0.576664	2.52978	0.0114133	0.218916
KIAA0101	1229.43	1.45702	0.388114	3.75409	0.000173973	0.0133188
AC020907.2	117.365	1.45638	0.504531	2.88661	0.00389414	0.11602
GRM3	125.522	1.4557	0.524555	2.77512	0.00551813	0.143945
AURKA	1216.97	1.45296	0.352582	4.12091	3.77e-05	0.00410174
AC004381.6	681.232	1.4504	0.358612	4.04449	5.24e-05	0.00524612
KIF18A	995.561	1.44997	0.333623	4.34612	1.39e-05	0.00187684
MKI67	10148.5	1.44696	0.37565	3.85188	0.000117216	0.00973553
C21orf58	891.16	1.44427	0.434033	3.32756	0.000876088	0.0421649
RDM1	22.4022	1.4433	0.631674	2.28487	0.0223202	0.303251
TICRR	1265.32	1.44174	0.352723	4.08745	4.36e-05	0.00459863
KIF23	2132.98	1.44125	0.298123	4.83441	1.34e-06	0.000313511
HIST1H4E	28.139	1.43802	0.643487	2.23473	0.0254352	0.319902
AC013460.1	115.923	1.43743	0.664132	2.16437	0.0304363	0.350505
ARHGAP11A	3238.64	1.43551	0.312716	4.59045	4.42e-06	0.000757009
PKMYT1	924.734	1.43279	0.410634	3.4892	0.00048446	0.0277524
GALNT12	35.3224	1.43194	0.617818	2.31774	0.0204634	0.290704
CPAMD8	158.662	1.42719	0.421733	3.38412	0.000714072	0.0362994
ASF1B	721.735	1.42393	0.408159	3.48866	0.000485445	0.0277524
SMTN	1166.7	1.42048	0.271364	5.23459	1.65e-07	7.37e-05
ARHGAP11B	940.445	1.42002	0.32432	4.37846	1.2e-05	0.00168894
CDKN3	496.547	1.41694	0.328923	4.3078	1.65e-05	0.00215062
RP11-554A11.9	17.2708	1.41418	0.694215	2.03709	0.0416406	0.41354
ORC1	606.424	1.4061	0.447234	3.144	0.00166656	0.0652728
RP1-86C11.7	20.4223	1.40575	0.63353	2.21891	0.0264926	0.327963
RP11-181C3.1	28.0763	1.40279	0.527172	2.66097	0.0077916	0.178829
ZWINT	1900.65	1.40237	0.379563	3.69469	0.000220153	0.0159649
JAK3	40.1968	1.40178	0.546951	2.5629	0.0103802	0.207699
LA16c-349E10.1	47.7991	1.40087	0.561096	2.49667	0.0125366	0.228989
FOXD2-AS1	25.5186	1.40012	0.565317	2.4767	0.0132604	0.234899
ZNF732	57.9386	1.39947	0.501251	2.79196	0.00523901	0.140191
CEP152	1095.71	1.3908	0.290292	4.79103	1.66e-06	0.000363888
KLHL14	45.4173	1.39018	0.448268	3.10122	0.00192723	0.0719899
TRAIP	549.052	1.38742	0.426895	3.25003	0.00115392	0.0515735
DTL	1632.86	1.38467	0.366066	3.78257	0.000155215	0.0123109
PMFBP1	75.4358	1.38392	0.430782	3.21259	0.00131545	0.0564937
DNA2	993.403	1.38368	0.368959	3.75023	0.000176672	0.0134668
STIL	918.396	1.38321	0.34575	4.0006	6.32e-05	0.00611271
RP11-672L10.2	46.813	1.38206	0.664329	2.08039	0.0374897	0.388991
TYMS	3688.75	1.38134	0.375557	3.67811	0.00023497	0.0168872
CLSPN	1428.67	1.38003	0.43544	3.16929	0.00152813	0.0622461
ATAD5	1116.72	1.37579	0.354698	3.87875	0.000104993	0.00906231
MYO15B	199.834	1.37487	0.665345	2.0664	0.0387906	0.396384
PCOLCE-AS1	40.7463	1.37411	0.516297	2.66147	0.00777999	0.178829
MFNG	996.551	1.3727	0.269751	5.08878	3.6e-07	0.000113312
CENPH	1279.72	1.37246	0.353736	3.87989	0.000104505	0.00906231
ADCYAP1	103.264	1.37174	0.534733	2.56528	0.0103092	0.206984
RP11-205M20.7	44.8433	1.37041	0.688568	1.99023	0.046566	0.428445
MEGF6	1160.47	1.36935	0.63539	2.15513	0.0311515	0.355251
HIST1H2BH	28.8295	1.36848	0.577738	2.36869	0.0178513	0.275725
PLK4	1291.96	1.36524	0.339982	4.01563	5.93e-05	0.005832
EYA2	113.067	1.36383	0.517869	2.63354	0.00845006	0.186298
TP73	79.9834	1.3624	0.596442	2.28422	0.0223588	0.303327
C5orf34	322.632	1.36168	0.413575	3.29246	0.000993152	0.046141
NRGN	288.876	1.35786	0.437902	3.10083	0.00192976	0.0719899
RP11-196G11.4	79.8697	1.35633	0.520665	2.60499	0.00918757	0.195347
CEP55	1178.08	1.35243	0.407678	3.3174	0.000908581	0.0431221
E2F1	1652.55	1.35021	0.442847	3.04893	0.0022966	0.082192
DEPDC1	1181.42	1.34907	0.314111	4.29487	1.75e-05	0.00223031
NAALAD2	287.096	1.3469	0.506545	2.65899	0.0078376	0.178829
LRP4-AS1	26.8278	1.34683	0.575873	2.33876	0.0193477	0.283096
NR0B1	18.0947	1.34646	0.676271	1.991	0.0464804	0.428445
RNU6-1028P	27.1912	1.34619	0.681673	1.97484	0.0482866	0.436015
ORC6	1162.07	1.34177	0.384579	3.48893	0.000484955	0.0277524
VWCE	508.381	1.34163	0.458476	2.92628	0.0034304	0.107478
RP11-676J15.1	146.659	1.3381	0.422065	3.17036	0.0015225	0.0622461
LSR	761.245	1.33809	0.518228	2.58205	0.00982147	0.20356
INCENP	3550.26	1.33509	0.286147	4.66575	3.07e-06	0.000552491
BLM	1231.02	1.33427	0.33507	3.98208	6.83e-05	0.00648235
FBXW12	22.194	1.33399	0.594152	2.2452	0.0247552	0.316092
FBXO43	40.8577	1.33324	0.590376	2.25829	0.0239276	0.311641
BORA	551.55	1.33136	0.279482	4.76365	1.9e-06	0.000399036
PTGS2	417.016	1.33116	0.464245	2.86736	0.00413913	0.120069
DDX11	1960.97	1.32873	0.458957	2.89511	0.00379024	0.114083
CENPK	964.663	1.32499	0.351537	3.76913	0.000163819	0.0127634
MCM10	1152.01	1.32494	0.428508	3.09199	0.00198823	0.0733935
CHEK2	650.569	1.31944	0.314984	4.1889	2.8e-05	0.00324711
NPPA	60.4083	1.31665	0.580053	2.26988	0.0232147	0.307032
RP11-141C7.4	23.0343	1.31647	0.613073	2.14734	0.0317666	0.359246
E2F8	267.451	1.31286	0.364758	3.59928	0.000319105	0.0205817
ESCO2	781.177	1.30796	0.39061	3.34852	0.000812447	0.0396276
NEUROD4	26.6037	1.30445	0.585577	2.22763	0.0259051	0.323532
EXO1	650.108	1.30257	0.416517	3.12729	0.00176424	0.0679753
SNHG15	186.352	1.29645	0.444959	2.91363	0.00357258	0.109783
ECEL1	153.094	1.29486	0.640568	2.02142	0.0432365	0.419324
SLCO4A1	1820.45	1.29254	0.48354	2.67309	0.00751569	0.175088
CTSV	402.526	1.29253	0.455519	2.83749	0.00454696	0.128258
KNTC1	3709.57	1.2919	0.363504	3.55401	0.000379399	0.0233582
DBF4	1648.52	1.2908	0.343812	3.75437	0.000173777	0.0133188
RLBP1	145.577	1.29	0.411236	3.13688	0.00170756	0.066443
PADI2	144.945	1.2894	0.521643	2.47181	0.0134431	0.23681
NPW	19.7193	1.28887	0.613386	2.10124	0.0356201	0.380027
SNORD17	20.3509	1.28556	0.650579	1.97602	0.0481522	0.436015
NUDT7	34.9967	1.28446	0.462499	2.77723	0.0054825	0.143368
FXYD5	519.415	1.28437	0.552658	2.32399	0.0201262	0.288492
SLC45A3	710.34	1.28357	0.229094	5.6028	2.11e-08	2.08e-05
RACGAP1	3671.2	1.28051	0.293816	4.35821	1.31e-05	0.00181805
FANCA	1357.9	1.28024	0.364285	3.5144	0.000440751	0.0257832
MYB	256.561	1.27747	0.523123	2.442	0.0146063	0.245175
ANKRD20A1	92.3251	1.27557	0.495348	2.57509	0.0100213	0.204335
KLHL35	212.338	1.27391	0.547267	2.32777	0.0199244	0.287094
LGR5	801.351	1.27231	0.258893	4.91442	8.9e-07	0.000224635
KIF22	3672.36	1.27184	0.349459	3.63946	0.000273209	0.0187243
RP11-381E24.1	62.5008	1.26899	0.480942	2.63854	0.00832628	0.185187
RAD51AP2	39.5679	1.26862	0.626695	2.0243	0.0429394	0.418018
PRR11	3426.68	1.25972	0.325235	3.87327	0.000107385	0.00922357
RP11-506K6.4	87.1793	1.2596	0.398087	3.16413	0.0015555	0.0628193
FXYD7	3174.49	1.25882	0.327713	3.84122	0.000122423	0.00997972
MSH5	279.261	1.25788	0.444336	2.83091	0.00464157	0.129934
CCNA1	131.973	1.25559	0.514472	2.44055	0.0146651	0.245476
DGKG	90.5836	1.25347	0.318795	3.93191	8.43e-05	0.00759065
DBF4B	1347.44	1.25253	0.388746	3.22199	0.00127305	0.0556225
AC007204.2	20.2549	1.25164	0.622768	2.00981	0.0444512	0.424668
SSPO	183.067	1.25034	0.548323	2.2803	0.0225897	0.303739
ATAD2	3259.4	1.24964	0.360661	3.46487	0.000530493	0.0294666
RP11-390B4.5	38.6133	1.2447	0.594758	2.09279	0.0363682	0.383313
ECT2	3980.95	1.24446	0.294734	4.22232	2.42e-05	0.00287681
OIP5	433.014	1.23926	0.3927	3.15574	0.00160091	0.0640655
HES7	44.5546	1.23685	0.468628	2.63931	0.00830752	0.185186
FAM111B	702.813	1.23578	0.436361	2.83201	0.00462559	0.129693
CTA-250D10.23	26.7373	1.23359	0.619929	1.98989	0.0466032	0.428445
HPCA	81.1531	1.23009	0.419794	2.93022	0.00338721	0.106675
SAPCD1	31.3733	1.22631	0.516352	2.37495	0.0175515	0.272965
BRIP1	1159.66	1.22229	0.390578	3.12944	0.00175141	0.0676291
PARPBP	558.051	1.22088	0.332391	3.67302	0.000239696	0.0170873
HOXD4	200.106	1.22065	0.554772	2.20028	0.0277871	0.335564
CENPM	373.627	1.21673	0.368614	3.30083	0.000963977	0.044904
KIF20B	2401.61	1.21534	0.359032	3.38504	0.000711683	0.0362994
CCDC15	360.1	1.21143	0.316286	3.83018	0.000128052	0.0103428
PRIM1	832.759	1.20819	0.359672	3.35914	0.000781848	0.0386707
RP11-496I9.1	59.7452	1.20798	0.565321	2.13681	0.0326132	0.362534
GBGT1	92.1401	1.20435	0.449304	2.68048	0.00735172	0.173757
LINC00173	449.067	1.20238	0.527185	2.28075	0.0225634	0.303739
CR848007.2	99.211	1.20125	0.48046	2.50021	0.0124118	0.227416
TBC1D3	41.3512	1.20122	0.537752	2.23377	0.0254979	0.320233
MELK	1751.65	1.19942	0.373893	3.20791	0.00133702	0.0568653
CENPW	450.918	1.19669	0.4106	2.91448	0.00356278	0.109783
CCNE2	795.125	1.19428	0.401594	2.97384	0.00294099	0.0982635
FBXO24	39.576	1.18589	0.516989	2.29385	0.0217992	0.300696
HSD17B13	27.4095	1.18502	0.57623	2.05651	0.0397334	0.400473
RP11-752G15.9	31.6937	1.18316	0.553298	2.13838	0.0324859	0.362032
CHTF18	3029.65	1.18316	0.526547	2.24701	0.0246393	0.315815
MLLT4-AS1	578.874	1.18305	0.48738	2.42736	0.015209	0.250515
CDT1	883.322	1.17875	0.363987	3.23845	0.00120183	0.0529046
ZNF717	41.8773	1.17854	0.514861	2.28905	0.0220764	0.302272
DIO3OS	1712.24	1.17845	0.440914	2.67274	0.00752351	0.175088
CENPJ	1834.3	1.17755	0.353927	3.32709	0.000877585	0.0421649
TK1	740.743	1.1767	0.41006	2.86958	0.00411013	0.119424
TEX15	96.4752	1.1764	0.447325	2.62985	0.00854231	0.187314
CCNF	1717.49	1.17099	0.328031	3.56976	0.000357313	0.0221534
RP11-173M1.5	41.3125	1.16707	0.573456	2.03515	0.041836	0.414313
ST18	157.054	1.16555	0.554625	2.1015	0.0355968	0.380027
GPCPD1	5398.49	1.16547	0.2661	4.3798	1.19e-05	0.00168894
SMC4	12278	1.16047	0.313407	3.70277	0.00021326	0.015684
RECQL4	1794.5	1.1596	0.423534	2.73792	0.00618296	0.154206
C4orf21	1110.3	1.15893	0.357233	3.24419	0.00117787	0.0521104
LIMD1-AS1	43.4287	1.15806	0.521205	2.22188	0.0262912	0.326011
XRCC2	854.559	1.15706	0.431486	2.68158	0.0073276	0.17347
HIST1H4I	55.6466	1.15379	0.551404	2.09245	0.0363982	0.383313
FAM132B	150.447	1.15324	0.334928	3.44324	0.000574798	0.0316282
ZNF730	397.887	1.15283	0.294385	3.91608	9e-05	0.00804444
RP11-303E16.2	170.766	1.15204	0.50856	2.2653	0.0234945	0.308713
CHAF1A	1955.15	1.14797	0.383232	2.99551	0.0027399	0.0934963
HSD17B6	39.0766	1.14655	0.520802	2.2015	0.0277007	0.335493
RP11-672L10.6	32.2737	1.14613	0.490315	2.33753	0.0194115	0.283096
C17orf53	263.677	1.14565	0.445785	2.56995	0.0101712	0.205924
ADAMTS8	337.926	1.14401	0.404851	2.82576	0.0047169	0.131002
CTB-175P5.4	418.163	1.14353	0.402382	2.8419	0.00448462	0.127158
GAS2L3	1532.27	1.13959	0.270901	4.20668	2.59e-05	0.00302197
MYBL2	2494.96	1.13483	0.405801	2.79653	0.00516547	0.139304
AC083843.1	234.04	1.13372	0.529735	2.14017	0.0323411	0.361911
CORO6	313.558	1.13251	0.445606	2.54152	0.0110373	0.214779
ANKRD20A7P	206.864	1.12904	0.321776	3.50878	0.000450167	0.0261602
VAX1	1905.94	1.12855	0.446526	2.5274	0.0114909	0.219688
TMSB15A	3643.36	1.12805	0.313932	3.5933	0.000326517	0.0208308
RFC3	1293.24	1.12685	0.357494	3.15208	0.00162112	0.06429
EPCAM	44.8901	1.12681	0.481912	2.33821	0.0193762	0.283096
KIAA1524	1383.67	1.12314	0.303233	3.70388	0.000212328	0.015684
LMNB1	14077.7	1.118	0.360321	3.10278	0.00191713	0.0718232
RP11-480I12.5	420.661	1.11722	0.325478	3.43255	0.000597923	0.0324945
AC004158.2	112.462	1.11375	0.513744	2.16791	0.0301659	0.348989
CKS2	1743.85	1.11368	0.347009	3.20936	0.0013303	0.0567165
TFR2	55.1101	1.11124	0.528289	2.10348	0.0354242	0.37941
CKS1B	1174.1	1.11086	0.324681	3.42139	0.000623028	0.0332354
CCDC18	649.246	1.10888	0.271583	4.08302	4.45e-05	0.00461834
RP11-168O16.1	167.538	1.10802	0.371436	2.98308	0.00285364	0.0960742
STARD5	69.7241	1.1071	0.403001	2.74715	0.00601161	0.151971
KNSTRN	1980.01	1.10385	0.243299	4.53702	5.71e-06	0.000938915
RAD51	484.947	1.1038	0.389331	2.83513	0.00458068	0.128844
POLE	4018.54	1.10208	0.416769	2.64434	0.00818507	0.183549
UBE2SP1	35.0726	1.09987	0.526657	2.0884	0.0367614	0.384578
HIST1H2AK	63.5943	1.09711	0.482914	2.27184	0.023096	0.306491
CENPN	913.328	1.09475	0.360659	3.03542	0.00240204	0.0845903
C11orf82	463.042	1.09392	0.374352	2.92216	0.00347608	0.108523
RP11-54O7.16	59.5196	1.09323	0.448959	2.43503	0.0148907	0.24773
AUNIP	100.721	1.09307	0.53446	2.04519	0.0408362	0.408084
RP11-341A11.2	59.9259	1.09268	0.451237	2.42153	0.0154554	0.252448
UCP2	1759.39	1.09138	0.322555	3.38356	0.000715515	0.0362994
RBP1	5632.45	1.09041	0.219339	4.97134	6.65e-07	0.000185132
PCSK2	379.032	1.0893	0.413464	2.63456	0.00842458	0.186298
SAPCD2	3862.46	1.08742	0.297064	3.66057	0.000251659	0.0176117
POC1A	631.827	1.08081	0.363053	2.97701	0.00291071	0.0974368
ITGB3BP	897.373	1.07714	0.266185	4.04659	5.2e-05	0.005229
FAM95B1	32.0086	1.07454	0.477432	2.25067	0.0244066	0.314542
CEP128	544.087	1.07203	0.343314	3.12258	0.00179274	0.068474
ZNF833P	52.322	1.07105	0.51237	2.09037	0.0365844	0.384125
HNRNPU-AS1	1766.94	1.06775	0.381435	2.79931	0.00512117	0.138729
POLE2	462.323	1.06698	0.382058	2.79272	0.00522677	0.140191
PROCA1	332.937	1.06183	0.449863	2.36035	0.0182578	0.278586
CEP72	366.804	1.05524	0.343515	3.0719	0.00212704	0.0775424
EPHX2	178.57	1.05413	0.379035	2.78108	0.00541788	0.142811
HSD17B7P2	302.704	1.05238	0.439945	2.39207	0.0167535	0.266002
TRPV3	42.7453	1.04323	0.444974	2.34447	0.0190544	0.283096
TBC1D31	765.242	1.042	0.236513	4.40567	1.05e-05	0.00156042
RNASEH2A	1430.03	1.03945	0.322937	3.21873	0.0012876	0.0558424
EGFL7	39.1731	1.0352	0.517815	1.99917	0.0455903	0.426302
UBE2S	3244.1	1.03358	0.314226	3.28928	0.00100445	0.0465072
RNU6-8	40.7737	1.03254	0.477015	2.16458	0.03042	0.350505
TBX6	60.5194	1.02885	0.512142	2.00892	0.0445458	0.424668
AOX1	31.9076	1.02682	0.502007	2.04543	0.0408124	0.408077
EZH2	4655.65	1.02245	0.330771	3.09112	0.00199404	0.0734541
ACBD7	514	1.02078	0.441952	2.30971	0.020904	0.294698
CDC6	776.268	1.01911	0.444012	2.29522	0.0217206	0.299965
ADAMTS6	877.49	1.01609	0.275028	3.69449	0.000220325	0.0159649
RMI2	491.381	1.01588	0.394124	2.57757	0.00994966	0.204278
TM6SF2	118.661	1.01356	0.387722	2.61413	0.00894552	0.191165
KCNJ11	108.014	1.01328	0.449305	2.25522	0.0241197	0.312599
EMILIN3	99.4688	1.00995	0.44515	2.26878	0.0232815	0.307072
NCAPD2	7481.58	1.00956	0.287239	3.51472	0.000440223	0.0257832
ANKRD20A2	53.8358	1.00887	0.464347	2.17267	0.0298049	0.346731
BCRP3	97.7769	1.00856	0.510643	1.97508	0.0482589	0.436015
SCML1	1059.32	1.00681	0.276554	3.64057	0.000272038	0.0187243
ARRDC3	8523.26	1.0054	0.185853	5.40964	6.32e-08	3.59e-05
H1F0	3107.96	1.00482	0.453652	2.21496	0.0267628	0.329307
GEN1	1315.3	1.00264	0.304869	3.28875	0.00100632	0.0465072
PLCH2	405.276	1.00033	0.300136	3.33293	0.000859372	0.0415709
CABYR	62.0641	0.996782	0.482392	2.06633	0.038797	0.396384
HMGN2	19274.9	0.994786	0.308918	3.22023	0.0012809	0.055689
LINC00574	58.8841	0.989997	0.423747	2.33629	0.0194761	0.283096
WAS	76.5608	0.985426	0.427052	2.30751	0.0210265	0.295239
LAMA1	1082.22	0.985082	0.335341	2.93756	0.00330811	0.105143
RP11-424C20.2	442.698	0.984905	0.404268	2.43626	0.0148398	0.247443
VRK1	1099.29	0.984158	0.342225	2.87576	0.00403055	0.11789
TIMELESS	4510.22	0.983487	0.339973	2.89284	0.00381774	0.114614
POLA2	1120.17	0.981766	0.349507	2.80901	0.00496948	0.135874
SLC9A5	196.437	0.981736	0.375648	2.61344	0.00896348	0.191308
CCDC14	9074.62	0.98043	0.347178	2.824	0.00474289	0.131516
MIR219-1	58.192	0.979059	0.443591	2.20712	0.0273057	0.333425
CRABP1	2730.57	0.977806	0.48519	2.0153	0.0438729	0.4226
AC123768.4	36.0496	0.977779	0.462696	2.11322	0.0345817	0.373567
RP11-170N16.3	53.1735	0.974552	0.491165	1.98416	0.0472377	0.431332
AC007292.6	125.971	0.969507	0.424289	2.28501	0.0223121	0.303251
RP11-726G1.1	76.7933	0.966036	0.485567	1.9895	0.046646	0.428445
TNFAIP8L1	810.633	0.965662	0.261286	3.6958	0.000219192	0.0159649
GINS2	1042.81	0.965561	0.392237	2.46168	0.0138288	0.241087
HMX1	114.042	0.964813	0.430376	2.24179	0.024975	0.317327
C16orf59	576.594	0.963796	0.421368	2.2873	0.0221781	0.302656
FTCDNL1	46.81	0.963491	0.472954	2.03718	0.0416323	0.41354
NCAPG2	2915.26	0.963054	0.332639	2.89519	0.00378928	0.114083
LINC01159	77.1592	0.961544	0.47049	2.04371	0.0409826	0.408851
AC104655.3	188.272	0.956347	0.310573	3.0793	0.00207486	0.0759544
GLB1L2	294.372	0.950607	0.377268	2.51971	0.0117451	0.222284
C18orf54	1683.54	0.944216	0.235786	4.00455	6.21e-05	0.00604464
XRCC3	658.345	0.939838	0.369323	2.54476	0.0109353	0.213706
RP11-486G15.2	254.454	0.939633	0.462997	2.02946	0.0424117	0.4165
PAQR9	79.7404	0.938149	0.435823	2.15259	0.0313507	0.356143
BRCA2	816.514	0.937105	0.464255	2.01851	0.043538	0.421488
HAND2-AS1	139.457	0.936601	0.351187	2.66696	0.00765419	0.17687
FBN3	5220.81	0.933692	0.438498	2.1293	0.0332298	0.366377
ZNF300	1507.9	0.931169	0.40362	2.30704	0.0210524	0.295239
ANP32E	10227.1	0.929381	0.298294	3.11565	0.0018354	0.0698009
MCM8	1220.32	0.92885	0.358535	2.59068	0.00957855	0.20007
ANKRD18B	124.522	0.927471	0.40679	2.27997	0.0226092	0.303739
TRIP13	809.981	0.927282	0.396306	2.33981	0.0192936	0.283096
CES3	83.3085	0.92486	0.4554	2.03088	0.0422677	0.415838
NKD1	1070.63	0.922073	0.429681	2.14595	0.0318771	0.359803
ZNF331	1658.89	0.921829	0.399236	2.30898	0.0209444	0.295032
STARD8	119.736	0.920448	0.360219	2.55525	0.0106112	0.209682
WDR76	1219.5	0.920301	0.364032	2.52808	0.0114689	0.219504
CDC25A	1471.31	0.919426	0.356548	2.57869	0.00991763	0.204245
ZNF367	716.877	0.918324	0.406166	2.26096	0.0237618	0.310384
LMO7	888.671	0.916727	0.271729	3.37368	0.000741714	0.0373146
NUP210	4035.2	0.914787	0.427488	2.13991	0.0323618	0.361911
SHCBP1	812.154	0.913464	0.398635	2.29148	0.0219356	0.30137
RP11-578F21.12	44.4495	0.910326	0.462749	1.96721	0.0491585	0.440067
TMPO	12922.4	0.910027	0.303718	2.99628	0.00273292	0.0934963
BRCA1	1566	0.909914	0.34677	2.62397	0.00869106	0.18777
SH3BP1	309.579	0.909566	0.434013	2.09571	0.0361078	0.382291
MTBP	575.055	0.90923	0.318045	2.85881	0.00425238	0.122147
ZNF726	390.286	0.909107	0.420423	2.16236	0.0305901	0.351816
RP5-882C2.2	176.067	0.90771	0.427112	2.12523	0.0335676	0.36872
SEMA7A	659.683	0.907552	0.293966	3.08727	0.00202005	0.0742568
PLS1	235.935	0.907449	0.423058	2.14497	0.0319549	0.36045
CENPV	2289.03	0.903427	0.381699	2.36686	0.0179399	0.276648
RP11-627G23.1	137.978	0.90234	0.415459	2.17191	0.0298626	0.347076
ACKR3	1575.09	0.897937	0.381663	2.3527	0.0186379	0.281233
CENPI	782.743	0.897665	0.340685	2.63488	0.00841666	0.186298
WDHD1	1784.24	0.896442	0.322458	2.78002	0.00543549	0.142848
RP11-673C5.1	510.754	0.896143	0.293357	3.05479	0.00225221	0.0810978
DSN1	929.035	0.893826	0.358811	2.49108	0.0127356	0.23047
HMGB1P10	106.164	0.893428	0.427038	2.09215	0.036425	0.383366
H2AFX	4599.61	0.892609	0.278082	3.20988	0.00132792	0.0567165
PIK3AP1	108.088	0.890078	0.445855	1.99634	0.045897	0.426712
MASTL	1134.13	0.886638	0.389329	2.27735	0.0227654	0.304423
SMC2	4421.97	0.884853	0.330744	2.67534	0.0074653	0.174799
DICER1-AS1	561.403	0.884019	0.389175	2.27152	0.0231156	0.306491
UHRF1	4165.64	0.879774	0.366426	2.40096	0.0163521	0.261991
FGF14-AS2	125.718	0.878542	0.298194	2.94621	0.00321698	0.103366
PTP4A3	6437.63	0.876714	0.256961	3.41185	0.000645233	0.0338196
MPHOSPH9	2820.44	0.874643	0.26018	3.36168	0.000774685	0.0384244
RP11-206L10.1	62.1398	0.87271	0.436947	1.99729	0.0457937	0.426712
LIG1	2692.88	0.872514	0.416845	2.09314	0.036337	0.383313
FANCG	2002.66	0.871057	0.363507	2.39626	0.0165634	0.264174
RP11-411B10.4	119.515	0.869242	0.394945	2.20092	0.0277418	0.335493
CCND2-AS1	198.293	0.867673	0.300245	2.88988	0.00385389	0.115211
RP11-806H10.4	56.5347	0.867631	0.394808	2.1976	0.0279775	0.336857
ANLN	3352.45	0.866243	0.411011	2.10759	0.0350663	0.377423
CKAP2	7142.39	0.863339	0.272763	3.16516	0.00154995	0.0627393
RFC4	1378.26	0.862901	0.326816	2.64033	0.00828262	0.185077
RP11-33B1.2	87.0428	0.862122	0.34141	2.52518	0.0115639	0.219888
GALT	1268.01	0.861982	0.364966	2.36182	0.0181857	0.278586
XXbac-BPG299F13.17	119.16	0.860912	0.312942	2.75103	0.00594089	0.151195
PKN3	684.407	0.853385	0.309383	2.75834	0.00580952	0.149142
GMNN	1254.69	0.85293	0.329621	2.58761	0.00966448	0.201387
LRR1	671.337	0.849403	0.301336	2.81879	0.00482046	0.132702
NUDT1	741.876	0.849254	0.312355	2.71888	0.00655037	0.161864
CDCA4	1085.01	0.848809	0.385642	2.20103	0.0277341	0.335493
AC016700.5	71.9518	0.845906	0.408749	2.0695	0.0384995	0.395326
EMC3-AS1	218.544	0.845336	0.312065	2.70884	0.00675184	0.16535
MMS22L	1491.37	0.845227	0.290056	2.91401	0.00356815	0.109783
ANKRD20A3	78.5315	0.844604	0.386464	2.18547	0.0288545	0.340758
DLX1	936.167	0.844321	0.384008	2.19871	0.0278988	0.336467
MCM7	9470.21	0.84382	0.313797	2.68906	0.00716528	0.172511
POLD1	2582.11	0.843321	0.31448	2.68163	0.00732634	0.17347
PCNA	4880.68	0.843041	0.369585	2.28105	0.0225455	0.303739
CHRNA5	235.454	0.841553	0.426151	1.97478	0.0482937	0.436015
RYR1	57.2248	0.840738	0.427643	1.96598	0.0493007	0.440877
C6orf52	81.5916	0.84001	0.328134	2.55996	0.0104685	0.208281
KLRAP1	237.043	0.839086	0.372858	2.25042	0.0244225	0.314542
B4GALNT3	629.718	0.838129	0.326231	2.56913	0.0101955	0.206066
POU3F4	565.907	0.837793	0.203814	4.11058	3.95e-05	0.00426336
HESX1	67.8067	0.837719	0.383707	2.18323	0.0290192	0.340874
ODC1	18318.2	0.837385	0.259003	3.23311	0.00122448	0.0537674
CNTRL	2982.18	0.837037	0.262131	3.1932	0.00140705	0.0592002
NINL	3364.89	0.835088	0.265637	3.14372	0.00166815	0.0652728
ATHL1	6539.77	0.834378	0.414528	2.01284	0.0441316	0.423459
HELLS	1384.74	0.831206	0.327603	2.53723	0.0111733	0.216197
PPFIA4	929.571	0.830339	0.354996	2.33901	0.0193352	0.283096
C14orf80	921.256	0.830263	0.411932	2.01553	0.0438488	0.4226
PHF19	3180.81	0.830132	0.280485	2.95963	0.00308007	0.10023
CHAF1B	844.096	0.829903	0.362879	2.287	0.0221961	0.302656
ANKRD20A4	194.489	0.828448	0.322658	2.56757	0.0102413	0.206532
KPNA2	10474.1	0.827444	0.306793	2.69708	0.00699508	0.169421
NUDT13	131.357	0.825845	0.374727	2.20386	0.0275343	0.334854
TMPO-AS1	198.214	0.825291	0.294765	2.79982	0.00511305	0.138722
LINC00925	5130.93	0.82391	0.407217	2.02327	0.0430455	0.418601
DLEU2	266.693	0.823006	0.350004	2.35142	0.0187018	0.281233
MCM2	3930.47	0.821955	0.374283	2.19608	0.0280865	0.337292
ACSL6	371.651	0.821672	0.315849	2.60147	0.00928248	0.196449
METTL7A	1850.8	0.814781	0.407484	1.99954	0.0455501	0.426302
CDC7	2935.82	0.813987	0.278296	2.9249	0.00344567	0.107764
SDCBP2	99.7127	0.813519	0.352542	2.30758	0.0210224	0.295239
DSCC1	492.154	0.813188	0.335949	2.42057	0.015496	0.252512
BCL11A	1142.89	0.811389	0.355344	2.28339	0.0224075	0.3035
FAM110A	530.005	0.809962	0.337082	2.40286	0.0162673	0.260869
SASS6	603.503	0.807386	0.288055	2.80289	0.00506475	0.13805
PRKCG	126.33	0.807048	0.39828	2.02633	0.0427307	0.418018
SLC25A21-AS1	456.765	0.805078	0.305797	2.63272	0.00847051	0.186298
MZT1	1742.4	0.804699	0.287616	2.79783	0.00514479	0.139154
CBX2	5813.29	0.804628	0.367802	2.18767	0.0286937	0.340046
CCDC77	1077.78	0.804403	0.2287	3.51729	0.000435977	0.0257607
GPC2	7729.25	0.800712	0.300149	2.66772	0.00763689	0.17687
HOXD3	1242.94	0.799363	0.325366	2.45681	0.0140176	0.242697
BMP5	1072.73	0.797948	0.339911	2.34752	0.0188987	0.282966
MCM5	2725.85	0.796796	0.369647	2.15556	0.0311181	0.355106
DIAPH3	865.991	0.795978	0.371831	2.1407	0.0322985	0.361911
RP11-443B20.1	139.685	0.79589	0.349775	2.27544	0.0228798	0.305203
KLHDC8A	14550	0.791901	0.297799	2.65918	0.00783304	0.178829
HAUS8	383.038	0.791272	0.350432	2.25799	0.0239465	0.311641
DEPDC7	271.476	0.791084	0.397783	1.98873	0.0467308	0.428784
EDA2R	517.236	0.787503	0.225937	3.48549	0.000491229	0.0279921
RP11-111M22.3	302.137	0.786156	0.245894	3.19713	0.00138802	0.0587507
MIR210HG	208.273	0.785287	0.247713	3.17014	0.00152364	0.0622461
TFAP2A-AS1	122.299	0.784018	0.37721	2.07846	0.0376666	0.3899
ABCB4	144.947	0.783254	0.340736	2.29871	0.0215212	0.298148
ASRGL1	2242.91	0.782889	0.298327	2.62426	0.0086837	0.18777
FBXO5	1750.72	0.782537	0.29126	2.68672	0.00721563	0.172511
RP11-996F15.2	60.5105	0.78237	0.377382	2.07315	0.0381582	0.393378
CTD-2561J22.5	279.123	0.780752	0.377044	2.07072	0.0383849	0.394791
RN7SL2	1849.91	0.776732	0.372405	2.08572	0.037004	0.385999
RRM1	6212.81	0.772879	0.303816	2.5439	0.0109621	0.21381
CNTNAP4	223.689	0.772626	0.25535	3.02575	0.00248014	0.0868195
RTTN	1566.11	0.771869	0.254743	3.02999	0.00244562	0.0857817
FIGNL1	1218.78	0.770915	0.311077	2.47821	0.0132043	0.23436
CEP135	2228.5	0.769713	0.278807	2.76073	0.00576717	0.14868
ZNF724P	527.567	0.769303	0.284279	2.70616	0.00680666	0.166461
FRMD4B	180.941	0.768624	0.338329	2.27183	0.023097	0.306491
ZNF876P	128.091	0.76833	0.358489	2.14325	0.0320933	0.361779
GINS1	1979.82	0.768294	0.332145	2.31313	0.0207155	0.292979
DEPDC4	97.2061	0.767854	0.368378	2.08442	0.0371222	0.386666
CDKN2C	1881.88	0.765445	0.381957	2.00401	0.0450689	0.425531
NKTR	11719.9	0.764893	0.335041	2.28298	0.0224316	0.303594
AC009005.2	141.127	0.764007	0.340775	2.24197	0.0249635	0.317327
PSMC3IP	695.245	0.76267	0.353351	2.15839	0.0308975	0.35343
DNMT3B	611.121	0.760217	0.33311	2.28218	0.0224788	0.303628
GINS4	640.911	0.760088	0.356856	2.12996	0.033175	0.366377
AP001347.6	209.637	0.757874	0.383984	1.97371	0.0484145	0.436499
SNHG1	4198.3	0.757482	0.287918	2.63089	0.0085161	0.186972
TCF19	967.687	0.756943	0.35423	2.13687	0.0326086	0.362534
RP11-725P16.2	563.995	0.753491	0.280497	2.68627	0.00722549	0.172511
CEP70	2059.63	0.753356	0.237193	3.17614	0.00149251	0.0617477
WFDC2	148.61	0.749508	0.280445	2.67257	0.00752735	0.175088
ADAT2	670.912	0.745661	0.300103	2.48468	0.0129666	0.232265
CREB3L4	513.367	0.745076	0.318939	2.33611	0.0194856	0.283096
FDFT1	10438.1	0.743669	0.314209	2.3668	0.0179425	0.276648
KCNN1	203.2	0.743588	0.267373	2.78109	0.00541775	0.142811
SLC30A3	355.155	0.743192	0.372879	1.99312	0.0462482	0.427284
THAP9-AS1	3149.17	0.742911	0.252984	2.9366	0.00331834	0.105278
TCERG1	8725.21	0.741756	0.285934	2.59415	0.00948247	0.199008
RP1-152L7.5	2039.88	0.738344	0.243083	3.03742	0.00238614	0.0841987
HMGN2P5	177.378	0.738	0.353614	2.08702	0.0368863	0.385228
ADSSL1	307.606	0.736338	0.328116	2.24414	0.0248236	0.316232
EMC9	697.904	0.735868	0.245631	2.99583	0.00273698	0.0934963
TAF5	676.76	0.732786	0.286612	2.55672	0.0105666	0.209287
ZNF204P	216.013	0.732025	0.337557	2.1686	0.0301133	0.348609
HMGB1P5	369.916	0.730058	0.319255	2.28676	0.0222101	0.302656
H2AFZ	11440.7	0.729891	0.33378	2.18674	0.0287613	0.340046
CENPO	2682.93	0.728158	0.289467	2.51552	0.0118858	0.222643
CHEK1	1797.38	0.727574	0.364255	1.99743	0.0457784	0.426712
TMEM97	2822.12	0.725429	0.282927	2.56401	0.0103469	0.207504
CEP85	1732.1	0.724019	0.276896	2.61476	0.00892894	0.191165
CCS	2081.99	0.722379	0.286921	2.51769	0.0118127	0.222284
ZNF519	766.635	0.722292	0.293804	2.45841	0.0139553	0.242301
HMGN1	16226.2	0.719347	0.240987	2.985	0.00283578	0.0958394
HOXA10	93.7511	0.718675	0.32087	2.23977	0.025106	0.317647
OGDHL	267.77	0.718214	0.292871	2.45232	0.0141937	0.243816
AC074117.10	789.308	0.717062	0.284514	2.5203	0.0117254	0.22224
CALML4	177.695	0.716663	0.324414	2.2091	0.0271675	0.332541
RP11-849I19.1	4283.61	0.714098	0.33858	2.10909	0.0349364	0.376886
SUV39H1	710.461	0.712737	0.318408	2.23844	0.0251923	0.318023
N4BP3	88.4862	0.710354	0.319542	2.22304	0.0262132	0.325889
RP11-353B9.1	227.325	0.708125	0.354992	1.99476	0.0460688	0.426712
SLC16A14	1916.28	0.699248	0.234132	2.98655	0.00282146	0.0956688
STARD4	2523.26	0.699195	0.282886	2.47165	0.013449	0.23681
KIF24	591.792	0.697432	0.354389	1.96799	0.0490697	0.440067
FANCM	866.907	0.697117	0.251325	2.77377	0.00554112	0.144118
SNRPA	3298.54	0.696733	0.233259	2.98695	0.00281779	0.0956688
CMTM5	540.235	0.696429	0.27202	2.56021	0.0104608	0.208281
PASK	1445.45	0.69572	0.34241	2.03184	0.0421703	0.415838
IGF2-AS	4567.84	0.695051	0.27438	2.53317	0.0113036	0.217761
C1orf61	59980	0.690298	0.27004	2.55628	0.0105799	0.209315
TXLNG2P	3921.5	0.688268	0.333317	2.06491	0.0389317	0.396507
LINC00461	24875.9	0.688221	0.263271	2.61411	0.00894594	0.191165
KCNIP2	928.734	0.68721	0.295589	2.32489	0.0200781	0.288129
RP11-983P16.4	438.862	0.68586	0.264442	2.59361	0.00949733	0.199082
MTSS1	13504.7	0.68351	0.221613	3.08424	0.00204071	0.0748601
SLC35G1	450.129	0.676812	0.243973	2.77412	0.00553506	0.144118
COCH	1971.32	0.674195	0.296489	2.27393	0.02297	0.305943
G2E3	2797.98	0.673813	0.215761	3.12296	0.00179045	0.068474
RBMX	23518.8	0.673292	0.221416	3.04085	0.00235911	0.0840874
TMEM256	863.31	0.672666	0.257178	2.61556	0.00890802	0.191165
MPP1	473.301	0.672579	0.29194	2.30383	0.0212322	0.296242
NCR3LG1	618.318	0.67207	0.214509	3.13307	0.00172989	0.0670923
RFC5	1180.66	0.668621	0.289999	2.3056	0.0211331	0.295363
PRIM2	919.735	0.667444	0.291286	2.29137	0.0219421	0.30137
HMGB3	7157.36	0.666133	0.297298	2.24063	0.0250503	0.317327
RP11-384K6.2	247.674	0.662909	0.280607	2.36241	0.0181568	0.278586
KIF21A	11949	0.662128	0.181134	3.65545	0.000256729	0.0178675
HMGA1	8492.17	0.661466	0.224942	2.94061	0.00327564	0.104488
FAM122B	2325.26	0.660689	0.335014	1.97212	0.0485956	0.43746
ACYP1	869.515	0.658323	0.324162	2.03085	0.0422705	0.415838
POLR3G	245.432	0.657288	0.31609	2.07943	0.0375779	0.389677
RP11-710C12.1	198.791	0.65612	0.327374	2.00419	0.0450499	0.425531
RPA3	812.279	0.654985	0.246752	2.65443	0.00794428	0.180727
CDK2	3522.28	0.649043	0.314074	2.06653	0.0387784	0.396384
SPDL1	2065.7	0.648893	0.280252	2.31539	0.0205917	0.29183
CDK5RAP2	8064.48	0.645924	0.234339	2.75637	0.00584474	0.149689
ZNF404	986.16	0.644289	0.308468	2.08868	0.036737	0.384578
NASP	15909.9	0.643008	0.286254	2.24628	0.0246859	0.315815
TUBA1B	55567.2	0.642133	0.301128	2.13243	0.0329717	0.365136
RP11-1023L17.1	321.403	0.640496	0.276064	2.3201	0.0203354	0.290281
HNRNPH3	20217.6	0.640494	0.193029	3.31812	0.000906254	0.0431221
ARHGEF28	349.259	0.640323	0.299777	2.136	0.0326796	0.362814
RP11-561C5.4	471.807	0.639196	0.303526	2.1059	0.0352126	0.378063
XRCC6BP1	170.676	0.638189	0.292212	2.18399	0.028963	0.340874
FAM89A	2619.15	0.637827	0.314543	2.02779	0.0425818	0.417774
TONSL	2019.46	0.637608	0.307419	2.07407	0.0380728	0.392957
SKP2	1867.9	0.631722	0.260662	2.42353	0.0153706	0.25195
ENO3	341.557	0.62957	0.25857	2.43482	0.0148993	0.24773
ZNF157	112.792	0.628538	0.320008	1.96413	0.0495148	0.441288
FGFBP3	19558.5	0.627359	0.298607	2.10095	0.0356452	0.380027
RBBP8	2333.97	0.625931	0.286201	2.18703	0.0287401	0.340046
INSIG1	3288.39	0.623221	0.316769	1.96743	0.0491332	0.440067
NUDT6	528.747	0.622923	0.308842	2.01696	0.0436993	0.421919
HMGB1	28574.2	0.621581	0.26615	2.33546	0.0195196	0.283349
SHMT1	842.119	0.618344	0.278122	2.22328	0.0261969	0.325889
PAQR6	4950.83	0.617485	0.287142	2.15045	0.0315195	0.35714
SRCIN1	721.792	0.615902	0.229294	2.68608	0.00722966	0.172511
AHCYL1	14488.2	0.613733	0.301977	2.03238	0.0421149	0.415838
POLD3	1853.67	0.613025	0.275823	2.22253	0.0262473	0.325925
NEK3	1446.17	0.610898	0.250236	2.44129	0.014635	0.245421
SUV39H2	1559.22	0.610757	0.259874	2.3502	0.0187632	0.281767
LIPE	599.448	0.610619	0.300333	2.03314	0.0420384	0.415436
TMCO6	588.107	0.609484	0.287474	2.12014	0.0339944	0.371326
CGREF1	299.881	0.609243	0.26961	2.25972	0.0238385	0.310924
RP1-239B22.5	106.709	0.608136	0.300137	2.0262	0.0427447	0.418018
CKB	48210.8	0.607943	0.242914	2.50271	0.0123247	0.227001
C19orf48	2217.39	0.605172	0.286619	2.11142	0.0347366	0.37501
FAM60A	4827.05	0.604125	0.282999	2.13472	0.0327835	0.363738
MTF2	3417.23	0.602834	0.216619	2.78292	0.00538721	0.142644
CENPC	1364.59	0.60275	0.250805	2.40326	0.0162496	0.260823
GOLGA2P7	546.817	0.602342	0.267221	2.2541	0.0241902	0.312731
RP3-508I15.9	387.711	0.599816	0.280206	2.14062	0.0323044	0.361911
HMGCR	16387.7	0.599067	0.252306	2.37436	0.0175792	0.272965
TMEM194A	2731.02	0.599001	0.245764	2.4373	0.0147974	0.246969
FAM122C	359.281	0.598648	0.244872	2.44474	0.0144958	0.244485
LIN9	775.786	0.59788	0.275866	2.16728	0.0302133	0.349079
PCOLCE	630.765	0.597518	0.217708	2.74458	0.00605883	0.151971
CTPS1	3508.71	0.596084	0.286055	2.08381	0.0371772	0.386666
ERI2	1839.77	0.592845	0.225472	2.62936	0.00855464	0.187351
PDE7A	2387.75	0.592275	0.229794	2.57742	0.00995401	0.204278
LINC00263	613.838	0.591808	0.237767	2.48903	0.0128093	0.231288
EFS	7577.83	0.591752	0.281192	2.10444	0.0353403	0.378979
ACAT2	4047.47	0.591592	0.301208	1.96407	0.0495221	0.441288
ZNF738	3246.05	0.591434	0.2847	2.07739	0.0377654	0.390013
TIA1	21566.8	0.590456	0.296209	1.99337	0.0462205	0.427284
C19orf54	1011.3	0.590191	0.237284	2.48727	0.0128727	0.231288
TDRKH	1272.84	0.588044	0.262434	2.24073	0.0250436	0.317327
SFPQ	39955.7	0.585696	0.229555	2.55144	0.0107279	0.210823
MGME1	1595.47	0.585397	0.267053	2.19206	0.028375	0.338731
RASSF7	247.216	0.581305	0.291305	1.99552	0.045986	0.426712
FANCL	1598.29	0.581206	0.268401	2.16544	0.0303541	0.350016
CPXM1	16824.5	0.579189	0.284852	2.0333	0.0420224	0.415436
PTBP2	4665.75	0.578896	0.253254	2.28583	0.0222643	0.30296
RP3-326L13.3	347.67	0.578239	0.219573	2.63347	0.00845173	0.186298
SAAL1	1142.35	0.577898	0.249179	2.31921	0.0203839	0.290281
CLGN	1029.38	0.575919	0.285455	2.01755	0.043638	0.421905
GPR63	339.627	0.575709	0.264586	2.17588	0.0295641	0.344745
STMN1	31487.5	0.5751	0.277982	2.06884	0.0385612	0.395679
TTC21B	3522.7	0.574186	0.218045	2.63333	0.00845513	0.186298
IVNS1ABP	7627.96	0.574185	0.217555	2.63927	0.00830855	0.185186
ICA1	1517.01	0.572777	0.233803	2.44982	0.0142927	0.243999
RELT	724.362	0.572387	0.282979	2.02272	0.0431023	0.418844
RP11-359B12.2	500.491	0.571876	0.20834	2.74492	0.0060525	0.151971
SVIP	963.987	0.570898	0.281822	2.02574	0.0427916	0.418018
RNFT2	2239.92	0.570474	0.24825	2.29798	0.0215627	0.298487
WHSC1	16866	0.570106	0.224322	2.54146	0.011039	0.214779
CCDC61	461.376	0.568934	0.218966	2.59827	0.00936937	0.19805
SETD8	2605.56	0.568144	0.253087	2.24486	0.0247772	0.316142
H1FX	15490.3	0.567935	0.235201	2.41468	0.015749	0.255348
TMEM180	898.694	0.566227	0.23845	2.37462	0.0175669	0.272965
HNRNPH1	43407.1	0.565261	0.25742	2.19587	0.0281013	0.337292
SQLE	11298.9	0.562164	0.272571	2.06245	0.0391647	0.396785
LIG3	3446.29	0.561847	0.241333	2.3281	0.0199067	0.287074
CEP44	1567.79	0.558926	0.210484	2.65543	0.00792078	0.180426
EFNA2	1964.26	0.557809	0.275707	2.02319	0.0430536	0.418601
KIAA0586	2920.85	0.554433	0.238058	2.32898	0.0198601	0.286637
PPAT	1922.89	0.55439	0.268729	2.06301	0.0391115	0.396659
PMP2	201581	0.553117	0.237696	2.327	0.0199654	0.287449
FUS	38652.2	0.55203	0.222345	2.48276	0.013037	0.232814
CA14	3181.74	0.552028	0.224813	2.4555	0.0140687	0.243341
SKA2	10082.2	0.551856	0.22263	2.47881	0.0131823	0.234222
STAMBPL1	380.792	0.55152	0.231669	2.38064	0.0172827	0.271708
PPP4R1L	591.562	0.548593	0.250779	2.18756	0.0287018	0.340046
SLC25A40	1345.97	0.54774	0.18614	2.94262	0.00325451	0.104003
NAPA-AS1	150.964	0.547557	0.269011	2.03545	0.0418059	0.414307
HMGCS1	29502.4	0.545182	0.245255	2.22292	0.0262213	0.325889
TSPYL2	3000.4	0.544278	0.271585	2.00408	0.0450614	0.425531
RP11-262H14.3	236.186	0.543596	0.256771	2.11705	0.0342558	0.372101
DONSON	1673.88	0.543081	0.22865	2.37516	0.0175414	0.272965
DENND3	379.431	0.542446	0.256675	2.11336	0.03457	0.373567
C17orf85	4154.02	0.542129	0.222137	2.44052	0.0146661	0.245476
PTGR2	1064.96	0.541439	0.274143	1.97502	0.0482655	0.436015
NDE1	2566.22	0.540771	0.221423	2.44226	0.0145958	0.245175
FDPS	6973.12	0.539149	0.220165	2.44884	0.0143318	0.244057
CCNB1IP1	2973.47	0.537632	0.196942	2.7299	0.00633536	0.157561
NECAB3	1317.43	0.53533	0.253288	2.11352	0.0345562	0.373567
MYEF2	14353.2	0.534534	0.193052	2.76885	0.0056254	0.145879
ISYNA1	4856.28	0.533264	0.224745	2.37275	0.0176563	0.273432
TRMT10A	522.114	0.533149	0.219411	2.42991	0.0151024	0.249693
FGFR1OP	1258.56	0.53165	0.216855	2.45164	0.0142207	0.243816
EEF1B2	8992.82	0.531172	0.225896	2.3514	0.0187031	0.281233
CNTROB	3473.89	0.531075	0.265186	2.00265	0.0452149	0.425973
C14orf93	716.27	0.529014	0.195695	2.70326	0.00686638	0.167224
ARHGAP19	1482.97	0.52884	0.22128	2.38991	0.0168524	0.267091
PPWD1	2850.22	0.526826	0.260583	2.02172	0.0432051	0.419324
LIMD2	3069.34	0.526327	0.254895	2.06488	0.0389346	0.396507
ZNF101	521.785	0.523712	0.246472	2.12484	0.0336001	0.368847
AC013394.2	7337.87	0.523395	0.21204	2.46837	0.0135729	0.237586
USP45	833.932	0.52176	0.211217	2.47026	0.0135016	0.236996
ZWILCH	2238.43	0.519943	0.263208	1.97541	0.048222	0.436015
SENP7	6818.09	0.518906	0.23802	2.1801	0.0292501	0.343128
HS6ST2	1317.09	0.516532	0.254466	2.02986	0.0423705	0.416328
CAND2	1579	0.514129	0.196175	2.62077	0.00877307	0.18928
ST3GAL6	511.395	0.512653	0.254893	2.01125	0.044299	0.423692
GPSM2	5504.66	0.503082	0.192588	2.61223	0.00899548	0.191527
DHODH	516.479	0.502618	0.250531	2.00621	0.0448335	0.425531
LINC00478	2102.63	0.502112	0.215817	2.32656	0.0199888	0.287551
ASAH2B	483.32	0.502039	0.210286	2.38741	0.0169677	0.268193
SLC4A7	4791.91	0.500041	0.249387	2.00508	0.0449548	0.425531
ZBTB18	6543.83	0.498142	0.197965	2.51632	0.0118588	0.222602
C1orf112	1052.51	0.497997	0.25348	1.96464	0.0494561	0.441288
MMAB	1525.4	0.496064	0.216825	2.28786	0.0221456	0.302656
REEP4	1013.1	0.496061	0.247475	2.00449	0.0450178	0.425531
SRRM1	8500.9	0.494611	0.220423	2.24391	0.0248381	0.316232
CEP192	3537.67	0.489518	0.202004	2.42331	0.0153798	0.25195
PUS10	415.588	0.488094	0.239804	2.03539	0.0418119	0.414307
NKAIN4	8787.25	0.487865	0.232472	2.0986	0.0358522	0.381057
DCP2	4522.57	0.487609	0.218472	2.23191	0.025621	0.320864
PMS1	2567.84	0.481587	0.202569	2.37739	0.0174354	0.272301
PPIL3	1811.99	0.481186	0.192386	2.50114	0.0123793	0.227192
RP11-706O15.1	791.707	0.480491	0.211752	2.26912	0.0232611	0.307032
UPF3B	2543.02	0.480409	0.222563	2.15853	0.0308867	0.35343
KIAA1467	2136.76	0.480225	0.243972	1.96837	0.0490259	0.440067
LSM5	2321.25	0.47856	0.218293	2.19228	0.0283593	0.338731
CMC2	1722.23	0.477559	0.196501	2.43031	0.0150857	0.249652
CTD-3195I5.1	858.533	0.477107	0.241646	1.9744	0.048336	0.436015
ALKBH2	1116.71	0.47705	0.205664	2.31956	0.0203649	0.290281
STX18-AS1	271.63	0.476002	0.231209	2.05875	0.0395184	0.398991
HMGXB4	2712.72	0.47578	0.208497	2.28196	0.0224919	0.303628
FLRT1	1611.7	0.475641	0.223954	2.12383	0.033684	0.369537
ADCY7	1147.21	0.474445	0.225151	2.10723	0.0350977	0.37752
IQCB1	2318.77	0.474105	0.20542	2.30798	0.0210001	0.295239
NUP107	3710.76	0.47118	0.205925	2.28812	0.0221306	0.302656
FAHD2A	1930.13	0.469948	0.221721	2.11955	0.0340441	0.371326
CYP27C1	942.455	0.463953	0.23088	2.0095	0.0444845	0.424668
DZIP3	5199.2	0.462452	0.211799	2.18345	0.0290028	0.340874
ZNF714	3251.68	0.461972	0.231536	1.99525	0.0460154	0.426712
IDI1	7397.01	0.460066	0.194782	2.36196	0.0181787	0.278586
HNRNPA2B1	74800.8	0.459431	0.229822	1.99907	0.045601	0.426302
SLC37A4	2905.57	0.458159	0.196006	2.33747	0.0194147	0.283096
ACSS1	1393.64	0.454682	0.199516	2.27892	0.0226715	0.304037
WDR86	822.786	0.453472	0.226767	1.99973	0.0455296	0.426302
DAK	1325.63	0.45304	0.192065	2.35879	0.0183346	0.279164
KATNBL1	4067.06	0.452777	0.200614	2.25696	0.0240105	0.312073
SNRNP48	1525.77	0.452285	0.201357	2.24618	0.0246922	0.315815
CEP57L1	1221.35	0.443632	0.215933	2.05449	0.039928	0.401724
CEP41	2503.12	0.429339	0.216543	1.9827	0.0474011	0.432007
TATDN3	1064.98	0.429051	0.188806	2.27244	0.0230597	0.306491
C6orf57	667.208	0.418573	0.212972	1.96539	0.0493687	0.441261
GCAT	996.2	0.417153	0.187666	2.22285	0.0262259	0.325889
HAUS4	918.929	0.415945	0.207782	2.00184	0.0453024	0.426272
PPIE	2320.47	0.41522	0.192181	2.16056	0.0307293	0.35272
FASTKD1	1865.69	0.414777	0.192599	2.15358	0.0312731	0.355492
CCDC59	1401.34	0.409676	0.205343	1.99508	0.0460339	0.426712
SNHG6	3604.67	0.40916	0.177633	2.3034	0.0212562	0.296341
CCHCR1	1594.25	0.398658	0.200644	1.98689	0.0469343	0.429869
MPST	3348.68	0.388685	0.19418	2.00168	0.0453193	0.426272
QSOX2	3082.19	0.373183	0.186984	1.9958	0.0459558	0.426712
ZNF775	2258.31	0.361425	0.182967	1.97535	0.0482279	0.436015
RNF216	5297.75	-0.358923	0.178749	-2.00798	0.0446454	0.424938
SYNJ1	3222.16	-0.375757	0.187118	-2.00813	0.044629	0.424938
SAMD4A	4392.56	-0.376946	0.188613	-1.99851	0.0456614	0.426302
ZER1	4546.02	-0.378477	0.188939	-2.00318	0.0451585	0.425897
SNX29	2055.22	-0.379858	0.191341	-1.98524	0.0471175	0.430984
SH3GLB1	11511.1	-0.38546	0.191822	-2.00947	0.0444869	0.424668
STX12	7077.91	-0.385677	0.191432	-2.0147	0.0439366	0.422739
ZMPSTE24	4867.14	-0.38997	0.196283	-1.98678	0.0469467	0.429869
PACS1	6580.15	-0.392336	0.190416	-2.06042	0.0393588	0.397988
ALG1	1271.26	-0.39242	0.191396	-2.0503	0.0403353	0.404456
SLC38A7	3167.13	-0.393083	0.199073	-1.97457	0.0483174	0.436015
NDN	3078.13	-0.395217	0.196824	-2.00797	0.0446465	0.424938
HIPK3	4317.72	-0.396127	0.193799	-2.04401	0.0409526	0.408783
FLII	7764	-0.398805	0.184955	-2.15623	0.0310659	0.354739
CYTH3	2302.77	-0.401478	0.192245	-2.08837	0.0367647	0.384578
2025-03-08	4008.88	-0.403065	0.197442	-2.04143	0.0412079	0.410865
CTNS	1413.56	-0.404165	0.196172	-2.06026	0.0393739	0.397988
BTRC	4676.73	-0.404237	0.182998	-2.20897	0.0271767	0.332541
SLC2A8	1212.75	-0.4056	0.186264	-2.17755	0.0294393	0.343964
C11orf68	2052.73	-0.408457	0.201655	-2.02553	0.042813	0.418018
MICAL3	5474.5	-0.410546	0.193624	-2.12033	0.0339785	0.371326
GNAQ	7983.61	-0.411998	0.185736	-2.21819	0.0265417	0.327963
ATP6V1H	3120.91	-0.413895	0.208825	-1.98202	0.047477	0.432476
APLP1	12980.7	-0.417175	0.192019	-2.17256	0.0298132	0.346731
PIGH	971.486	-0.418643	0.194356	-2.154	0.0312402	0.355353
ABHD5	980.894	-0.420419	0.202359	-2.07759	0.0377474	0.390013
RNF11	8440.62	-0.420462	0.19299	-2.17867	0.029356	0.343684
FAM219A	4814	-0.422762	0.213084	-1.98402	0.0472535	0.431332
DAPK3	4895.54	-0.424014	0.18114	-2.3408	0.0192423	0.283096
NDEL1	1532.48	-0.426658	0.1949	-2.18911	0.0285887	0.340046
SIK2	4297.61	-0.430669	0.176131	-2.44516	0.0144787	0.244485
NCOA7	868.116	-0.430938	0.215414	-2.00051	0.0454452	0.426302
RAB11FIP5	1254.35	-0.431977	0.216554	-1.99478	0.0460666	0.426712
CREBRF	1941.08	-0.433328	0.209073	-2.07261	0.0382082	0.393663
MID1	4189.58	-0.434231	0.197737	-2.196	0.028092	0.337292
LINC00674	555.486	-0.437572	0.222366	-1.9678	0.0490906	0.440067
SEC14L2	1363.57	-0.439069	0.193986	-2.26341	0.0236103	0.309099
CAPN1	7268.51	-0.440136	0.213366	-2.06282	0.0391297	0.396659
PITPNA	7568.23	-0.44021	0.19981	-2.20314	0.027585	0.334977
SBDS	5327.42	-0.441819	0.220297	-2.00556	0.0449029	0.425531
KIDINS220	22067.5	-0.442106	0.171649	-2.57564	0.0100056	0.204335
DGKI	2728.5	-0.442924	0.221244	-2.00197	0.045288	0.426272
SERINC3	7457.57	-0.443585	0.214722	-2.06585	0.0388422	0.396483
C9orf69	2125.81	-0.444307	0.201541	-2.20455	0.0274859	0.334696
SBF2	4619.91	-0.444632	0.201437	-2.2073	0.027293	0.333425
RCAN1	8687.53	-0.446071	0.209493	-2.12929	0.0332301	0.366377
FASTKD5	1327.22	-0.446338	0.196141	-2.2756	0.0228702	0.305203
LANCL2	3714.2	-0.446808	0.220647	-2.02499	0.0428679	0.418018
TOLLIP	4035.44	-0.452432	0.208047	-2.17466	0.0296554	0.345571
INADL	768.981	-0.452866	0.209007	-2.16675	0.0302538	0.349317
ELOVL4	726.575	-0.453298	0.219637	-2.06385	0.0390319	0.39658
FAM134A	7271.64	-0.454489	0.22723	-2.00013	0.0454863	0.426302
TPGS1	965.834	-0.456508	0.213677	-2.13644	0.0326438	0.362645
FRMD8	2203.44	-0.458742	0.184021	-2.49289	0.0126709	0.230005
MYH14	2397.77	-0.459957	0.186975	-2.45999	0.0138941	0.241746
GRID1	3411.55	-0.461952	0.197937	-2.33383	0.0196048	0.284117
TMEM43	7975.17	-0.463256	0.174576	-2.65361	0.00796361	0.180933
RAB22A	4237.06	-0.464052	0.213903	-2.16945	0.0300486	0.348383
CLIP1	5507.04	-0.465466	0.211551	-2.20025	0.027789	0.335564
COMMD9	1846.8	-0.467146	0.192748	-2.42361	0.0153673	0.25195
DCAF6	1819.2	-0.471048	0.235628	-1.99912	0.0455954	0.426302
RHBDD2	6126.96	-0.47283	0.218865	-2.16037	0.0307437	0.35272
SYS1	1872.92	-0.473759	0.207442	-2.28381	0.0223827	0.303398
P2RX7	1498.36	-0.475999	0.23067	-2.06355	0.0390603	0.396636
KIF13B	2088.88	-0.476535	0.213711	-2.22981	0.0257601	0.322377
TMEM104	2411.99	-0.477288	0.229046	-2.08381	0.0371777	0.386666
SLC25A20	990.652	-0.483419	0.190942	-2.53177	0.011349	0.218344
RAPGEF1	8439.54	-0.48398	0.211331	-2.29015	0.0220127	0.302092
ATP6V0D1	5148.49	-0.486616	0.21379	-2.27614	0.0228379	0.305106
BAD	1799.39	-0.487809	0.214738	-2.27164	0.023108	0.306491
VPS18	2590.62	-0.488057	0.246761	-1.97785	0.0479455	0.436015
PLEKHM3	675.203	-0.488995	0.23728	-2.06083	0.039319	0.39789
CHURC1	3942.15	-0.489243	0.242515	-2.01737	0.0436569	0.421905
LASP1	11320.5	-0.489297	0.243232	-2.01165	0.0442569	0.423692
DNMBP	2199.02	-0.490382	0.242238	-2.02438	0.0429316	0.418018
RHOBTB1	2245.03	-0.490396	0.224129	-2.18801	0.0286688	0.340046
HGSNAT	6133.21	-0.491403	0.246494	-1.99357	0.0461991	0.427284
SPRYD3	2095.73	-0.491566	0.229948	-2.13773	0.0325389	0.362394
BACE1	9842.18	-0.493815	0.236083	-2.0917	0.036465	0.383558
ATP6V0E1	4033.35	-0.494666	0.243005	-2.03562	0.0417881	0.414307
ZNF790	678.655	-0.494735	0.226262	-2.18656	0.0287749	0.340046
TMEM115	2574.24	-0.494831	0.241424	-2.04964	0.0403998	0.404872
MAPKAPK3	1301.39	-0.497794	0.221827	-2.24407	0.0248279	0.316232
SPTAN1	51407.8	-0.499004	0.231857	-2.15221	0.0313807	0.356255
ZNF106	9054.06	-0.500269	0.203466	-2.45873	0.0139428	0.242301
TMEM108	685.864	-0.50027	0.221935	-2.25413	0.024188	0.312731
ELF1	2169.8	-0.501469	0.212537	-2.35945	0.0183022	0.279018
SLC41A2	789.435	-0.502254	0.20465	-2.45421	0.0141194	0.243501
TMEM178B	5551.65	-0.502315	0.18089	-2.77691	0.00548784	0.143368
MYL6	30488.3	-0.502683	0.228302	-2.20183	0.0276771	0.335493
NAP1L5	1742.87	-0.505376	0.249422	-2.02619	0.0427455	0.418018
FLCN	2711.33	-0.506801	0.253803	-1.99683	0.045844	0.426712
NR3C1	3114.05	-0.506994	0.234784	-2.15941	0.0308186	0.35306
MXRA7	8126.23	-0.50867	0.240439	-2.11558	0.0343803	0.372764
TMSB4X	26994.2	-0.509015	0.25517	-1.99481	0.0460636	0.426712
ZC3H12B	679.235	-0.509049	0.223279	-2.27988	0.0226148	0.303739
RHOG	813.11	-0.509055	0.24218	-2.10197	0.0355563	0.380027
KIFAP3	5544.9	-0.509424	0.191327	-2.66258	0.00775439	0.178716
CTXN1	5040.79	-0.511528	0.251168	-2.0366	0.0416899	0.413797
PSEN2	707.288	-0.512697	0.217179	-2.36071	0.0182398	0.278586
EPB41L1	2994.43	-0.514801	0.220869	-2.33079	0.0197643	0.285722
B3GALT1	848.296	-0.517618	0.206909	-2.50167	0.0123608	0.227191
FGF12	1100.52	-0.518758	0.237562	-2.18367	0.0289863	0.340874
COQ10B	1202.82	-0.520905	0.261419	-1.99261	0.0463044	0.427321
ARHGAP10	769.185	-0.521246	0.260073	-2.00423	0.0450455	0.425531
FEZ2	5684.36	-0.521538	0.231087	-2.25689	0.0240152	0.312073
PDGFA	1661.88	-0.52184	0.246807	-2.11436	0.0344844	0.373433
ERC1	7062.26	-0.52253	0.255124	-2.04814	0.0405464	0.405929
ECM1	410.475	-0.522792	0.248235	-2.10603	0.0352014	0.378063
TTLL7	4092.61	-0.524005	0.250981	-2.08783	0.0368134	0.384695
SERTAD1	464.096	-0.525105	0.267622	-1.96211	0.0497495	0.442642
BICD1	6100.01	-0.526172	0.232226	-2.26578	0.0234651	0.308568
NUMBL	5719.78	-0.527712	0.187651	-2.81219	0.00492047	0.134953
RHOQ	6470.65	-0.528693	0.239898	-2.20382	0.0275368	0.334854
ITSN1	12380	-0.528926	0.247325	-2.13859	0.0324689	0.362032
UBE2H	19043.1	-0.529863	0.237275	-2.23312	0.0255409	0.320316
BRI3	2890.35	-0.530879	0.244553	-2.17082	0.0299451	0.347576
SNX18	3340.61	-0.531399	0.265049	-2.00491	0.0449731	0.425531
CXXC5	11570.1	-0.531427	0.239919	-2.21503	0.0267582	0.329307
ITGB5	9607.29	-0.531738	0.239852	-2.21694	0.0266271	0.328435
PRKCE	1055.2	-0.534504	0.240952	-2.21831	0.026534	0.327963
PCDHA11	2289.11	-0.535153	0.210905	-2.53742	0.0111674	0.216197
ELFN2	4905.96	-0.535417	0.257524	-2.0791	0.0376084	0.389721
JAK1	4543.47	-0.536299	0.251872	-2.12925	0.0332332	0.366377
FRS2	5113.58	-0.537211	0.250871	-2.14139	0.0322427	0.361911
ACTN4	25473.8	-0.538512	0.251726	-2.13928	0.0324133	0.361911
NLRC5	1118.79	-0.538985	0.234714	-2.29635	0.0216559	0.299308
PMEPA1	2615.35	-0.539301	0.257365	-2.09547	0.036129	0.382291
LARP6	965.391	-0.54019	0.215335	-2.5086	0.012121	0.224829
RRAGC	2926.44	-0.54087	0.231086	-2.34056	0.0192549	0.283096
PEPD	4319.56	-0.542617	0.25677	-2.11324	0.0345799	0.373567
TMEM65	1803.87	-0.544109	0.270348	-2.01262	0.0441544	0.423459
CD151	9366.8	-0.546302	0.23312	-2.34344	0.0191067	0.283096
TMEM127	5062.21	-0.547644	0.201535	-2.71736	0.00658055	0.162056
BEST1	243.476	-0.5482	0.261732	-2.0945	0.0362151	0.382299
ARNTL2	991.613	-0.548581	0.216706	-2.53145	0.0113591	0.218344
UPP1	471.409	-0.550462	0.276485	-1.99093	0.0464891	0.428445
CSRNP1	1293.87	-0.551772	0.243887	-2.26241	0.0236721	0.30959
HCN2	651.931	-0.553071	0.226218	-2.44486	0.014491	0.244485
CCDC149	895.686	-0.554886	0.246458	-2.25144	0.0243579	0.314542
TNS3	7903.47	-0.554991	0.257589	-2.15456	0.0311961	0.355305
KIFC3	3909.8	-0.555549	0.194753	-2.85258	0.00433661	0.12396
RSPH3	1126.08	-0.556554	0.278857	-1.99584	0.0459509	0.426712
CREBL2	1668.13	-0.556864	0.233134	-2.3886	0.0169128	0.267565
HIVEP1	1600.41	-0.56044	0.223431	-2.50834	0.0121301	0.224829
PGM2L1	2916.93	-0.561677	0.250911	-2.23855	0.025185	0.318023
ENAH	30414.5	-0.561851	0.219194	-2.56326	0.0103694	0.207699
RAB33B	943.133	-0.562287	0.247765	-2.26944	0.0232416	0.307032
PPP2R3A	2355.26	-0.563569	0.214078	-2.63254	0.00847482	0.186298
CHPT1	1848.99	-0.563953	0.260409	-2.16565	0.0303382	0.350016
METRNL	1071.12	-0.56397	0.269253	-2.09457	0.0362093	0.382299
CLCN4	2925.41	-0.564392	0.20133	-2.80332	0.00505792	0.13805
SERINC1	25736.7	-0.565838	0.263678	-2.14595	0.0318771	0.359803
MFSD5	1411.18	-0.567196	0.228003	-2.48767	0.0128585	0.231288
MFSD1	2779.76	-0.568903	0.188264	-3.02184	0.00251247	0.087603
TMEM200C	4021.56	-0.568923	0.265933	-2.13935	0.0324075	0.361911
PREX1	14718.6	-0.569792	0.261697	-2.1773	0.0294581	0.343964
MKL1	4706.54	-0.570321	0.274426	-2.07823	0.0376879	0.3899
C8orf88	472.848	-0.571871	0.28041	-2.03941	0.0414089	0.41217
TIMP1	2208.68	-0.572803	0.265406	-2.15822	0.0309111	0.35343
CANX	60803.5	-0.573038	0.266035	-2.15399	0.0312407	0.355353
SLC35F6	2769.93	-0.574063	0.2484	-2.31104	0.0208305	0.293897
DUSP14	1043.77	-0.574318	0.243707	-2.35659	0.0184434	0.280163
TTC7A	1354.66	-0.574551	0.279307	-2.05706	0.0396804	0.400371
ACOT9	1276.93	-0.575111	0.263415	-2.18329	0.0290146	0.340874
FERMT2	14421.2	-0.576191	0.282657	-2.03848	0.0415016	0.412859
ERBB2	6494.81	-0.576442	0.281044	-2.05108	0.0402595	0.403925
XPR1	12609.1	-0.580014	0.220248	-2.63346	0.00845201	0.186298
SERPINB8	1047.97	-0.580349	0.241161	-2.40648	0.0161073	0.259011
FAM20C	5476.25	-0.582476	0.250498	-2.32527	0.0200574	0.288068
FBXO31	1920.69	-0.583539	0.238879	-2.44282	0.014573	0.245175
ZNFX1	2015.34	-0.584016	0.260057	-2.24572	0.0247219	0.315895
LINC00094	2952.74	-0.588899	0.259025	-2.27352	0.0229949	0.306043
SPSB1	1373.6	-0.589314	0.232331	-2.53652	0.011196	0.216399
EIF2AK3	2524.27	-0.589369	0.243141	-2.42398	0.0153513	0.25195
SCO2	370.241	-0.59067	0.276844	-2.13359	0.0328768	0.364443
EML1	3124	-0.591198	0.221901	-2.66424	0.00771628	0.178071
ADCY9	2038.07	-0.59425	0.202491	-2.9347	0.00333867	0.105733
MGAT4B	7799.28	-0.595303	0.219452	-2.71269	0.00667404	0.164129
RABGAP1L	2583.21	-0.595878	0.246151	-2.42078	0.0154872	0.252512
LAMP2	19828.8	-0.596085	0.30173	-1.97556	0.0482049	0.436015
FBXL2	938.269	-0.598314	0.283864	-2.10775	0.0350528	0.377423
SFXN5	3575.74	-0.60182	0.233724	-2.57492	0.0100264	0.204335
SRD5A1	1507.86	-0.603091	0.259969	-2.31986	0.0203486	0.290281
PARP9	3202.93	-0.603625	0.302484	-1.99556	0.0459822	0.426712
DACT1	408.69	-0.604618	0.252025	-2.39904	0.0164382	0.263131
SPATA2L	709.894	-0.606137	0.247137	-2.45264	0.0141812	0.243816
AHDC1	5040.94	-0.607397	0.277132	-2.19172	0.0283997	0.338795
CASC10	1387.68	-0.608037	0.247699	-2.45474	0.0140985	0.243501
RHOC	7918.5	-0.610554	0.243462	-2.5078	0.0121486	0.224934
ZYX	12163.4	-0.611029	0.194318	-3.14448	0.00166381	0.0652728
PLSCR1	1852.57	-0.611344	0.251199	-2.4337	0.0149452	0.24826
DSTN	12495.8	-0.611424	0.232843	-2.6259	0.00864193	0.18777
GYG1	2303.1	-0.612159	0.256202	-2.38936	0.0168777	0.26725
CTSL	1928.2	-0.613536	0.296427	-2.06977	0.0384738	0.395326
IFFO2	3597.97	-0.613577	0.218976	-2.80203	0.00507824	0.138107
CADM1	10866.6	-0.613869	0.242804	-2.52824	0.0114635	0.219504
BAIAP2	4314.43	-0.614152	0.26253	-2.33936	0.0193168	0.283096
C12orf68	1561.3	-0.614966	0.204061	-3.01363	0.00258138	0.0893567
LRRC8A	9120.08	-0.615319	0.268488	-2.29179	0.0219176	0.30137
SUMF1	1561.4	-0.615633	0.303634	-2.02755	0.0426061	0.417774
STS	1161.82	-0.616105	0.231718	-2.65886	0.00784054	0.178829
NR4A2	798.889	-0.616151	0.297737	-2.06945	0.0385043	0.395326
IRF1	423.96	-0.616356	0.267789	-2.30165	0.0213549	0.297195
AKAP6	6698.87	-0.616792	0.249674	-2.47039	0.0134967	0.236996
ABR	9660.67	-0.617646	0.280614	-2.20105	0.0277321	0.335493
SNX10	1072.45	-0.618154	0.299592	-2.06332	0.0390824	0.396636
TNFRSF1A	6403.12	-0.619371	0.283176	-2.18723	0.0287255	0.340046
TSPAN9	2566.41	-0.619747	0.248532	-2.49363	0.0126443	0.230001
FAM102A	3667.69	-0.621233	0.273769	-2.26919	0.0232569	0.307032
DTWD2	563.893	-0.622338	0.285264	-2.18162	0.0291376	0.342036
IFT57	2374.7	-0.622641	0.263734	-2.36087	0.0182321	0.278586
BTBD9	1683.94	-0.622841	0.200167	-3.11161	0.00186067	0.0702617
ARHGAP1	4481.31	-0.622855	0.232725	-2.67636	0.00744267	0.174799
OSBPL3	1194.17	-0.622994	0.285332	-2.1834	0.0290064	0.340874
MAPKAP1	8892.49	-0.623607	0.262686	-2.37396	0.0175985	0.272965
ESYT2	3404.3	-0.625588	0.267768	-2.3363	0.0194754	0.283096
PPFIA2	866.856	-0.629679	0.2148	-2.93147	0.00337367	0.106458
CTD-2619J13.9	331.009	-0.632611	0.239153	-2.64522	0.00816381	0.183549
LNPEP	2695.1	-0.633429	0.320398	-1.97701	0.0480409	0.436015
RORA	405.836	-0.634737	0.289765	-2.19052	0.0284866	0.339602
ELOVL1	1829.82	-0.636435	0.31984	-1.98985	0.046607	0.428445
CX3CL1	2538.48	-0.640677	0.286238	-2.23827	0.0252035	0.318023
CITED2	3376.1	-0.642121	0.276378	-2.32334	0.0201609	0.288492
LHFPL2	1786.64	-0.642574	0.259138	-2.47966	0.0131508	0.234074
SERINC5	2588.36	-0.642867	0.326794	-1.96719	0.0491611	0.440067
NTM	3331	-0.643711	0.228107	-2.82197	0.00477297	0.131935
HS1BP3	1200.37	-0.645048	0.288441	-2.23632	0.0253306	0.319186
ACYP2	897.371	-0.64568	0.325326	-1.98472	0.0471759	0.431294
NES	68379.4	-0.646359	0.250413	-2.58117	0.0098467	0.203738
PLEKHM1	2282.85	-0.648977	0.227416	-2.8537	0.00432134	0.123795
PDE8A	971.394	-0.649495	0.269651	-2.40865	0.0160115	0.257941
ANKRD42	724.395	-0.649788	0.314179	-2.06821	0.0386202	0.395823
CNN3	34236.7	-0.649822	0.254844	-2.54988	0.0107761	0.211298
C10orf10	1371.02	-0.65033	0.32426	-2.00558	0.0449011	0.425531
ITPKC	1976.38	-0.651014	0.278042	-2.34142	0.0192103	0.283096
ITM2C	27080.3	-0.651063	0.326697	-1.99287	0.0462761	0.427284
MAP4	27327.8	-0.651417	0.234188	-2.7816	0.00540913	0.142811
PINK1	4468.02	-0.65152	0.278891	-2.33611	0.0194856	0.283096
PRR24	1012.9	-0.652144	0.290067	-2.24825	0.0245602	0.315661
PCDH7	2656.56	-0.654134	0.29793	-2.1956	0.0281207	0.337295
CYR61	31545.9	-0.654242	0.224008	-2.92062	0.00349335	0.108677
KIAA1522	1311.17	-0.654895	0.277321	-2.36151	0.0182006	0.278586
CD63	20196.2	-0.65718	0.284731	-2.30807	0.020995	0.295239
RIN1	447.58	-0.658116	0.282917	-2.32618	0.0200088	0.287604
FURIN	2839.1	-0.66079	0.316295	-2.08916	0.0366937	0.384578
C9orf172	747.488	-0.661835	0.279023	-2.37198	0.0176932	0.273763
LIMK2	4153.71	-0.662372	0.273486	-2.42196	0.015437	0.252381
REEP5	6859.69	-0.663217	0.292044	-2.27094	0.0231503	0.30672
GUCY1A3	2073.17	-0.663471	0.329351	-2.01448	0.0439593	0.422739
NOS1AP	595.975	-0.663706	0.296121	-2.24133	0.0250044	0.317327
LRRC8C	528.82	-0.665698	0.323788	-2.05597	0.0397857	0.400541
GPC1	40090.3	-0.665834	0.308601	-2.15759	0.0309599	0.353759
ATXN1	5085.55	-0.668689	0.259567	-2.57617	0.00999012	0.204335
CIB1	1217	-0.669007	0.333017	-2.00893	0.0445448	0.424668
GRIA3	4012.44	-0.669025	0.302597	-2.21094	0.02704	0.332159
RAB7L1	2284.68	-0.672373	0.316248	-2.1261	0.0334953	0.368616
MAP1B	45805.6	-0.674714	0.305306	-2.20996	0.0271077	0.332159
CTSB	17954.7	-0.677815	0.334351	-2.02726	0.0426363	0.417774
ANTXR2	4108.84	-0.679551	0.307424	-2.21047	0.0270727	0.332159
NHSL1	3529.33	-0.680048	0.324624	-2.09488	0.036182	0.382299
FHL3	950.197	-0.681002	0.273257	-2.49216	0.0126968	0.230005
CACNA2D1	3482.11	-0.681434	0.207845	-3.27856	0.00104337	0.0478722
RBM24	258.652	-0.683063	0.307126	-2.22405	0.0261453	0.325889
PDLIM4	818.103	-0.686002	0.292218	-2.34757	0.0188962	0.282966
ALDH1L2	788.61	-0.686227	0.238893	-2.87252	0.00407206	0.118514
PLEKHA4	2874.54	-0.686782	0.315545	-2.1765	0.0295182	0.344438
UBTD1	1069.26	-0.688616	0.326849	-2.10683	0.0351321	0.377659
ANK2	6764.32	-0.689574	0.300157	-2.29738	0.0215973	0.298731
AGTRAP	1018.92	-0.691577	0.307747	-2.24722	0.0246257	0.315815
TMEM151A	106.544	-0.692557	0.344708	-2.00911	0.0445252	0.424668
TSHZ3	573.438	-0.692907	0.258405	-2.68148	0.00732971	0.17347
PDPN	9197.25	-0.693889	0.319895	-2.16912	0.0300739	0.348383
NFKB1	1273.81	-0.694361	0.242527	-2.86303	0.00419615	0.121088
PCDH19	1436.54	-0.69494	0.344667	-2.01627	0.0437722	0.422093
DYNC1H1	42810.2	-0.695192	0.336798	-2.06412	0.0390062	0.39658
RP11-244O19.1	358.664	-0.696802	0.350162	-1.98994	0.0465975	0.428445
TMEM109	1650.33	-0.698183	0.267035	-2.61458	0.00893385	0.191165
MIPEP	721.64	-0.698624	0.302919	-2.30631	0.0210933	0.295239
TEX2	3721.21	-0.699542	0.226	-3.09532	0.00196601	0.0727258
AC127496.1	82.9367	-0.699581	0.352036	-1.98724	0.0468956	0.429869
WDFY3	8694.88	-0.701329	0.28957	-2.42197	0.0154366	0.252381
HIVEP2	2592.25	-0.702046	0.282229	-2.4875	0.0128643	0.231288
WTIP	972.127	-0.702745	0.286749	-2.45073	0.0142567	0.243957
DYRK3	378.822	-0.702959	0.29854	-2.35466	0.0185396	0.280649
IMMP2L	854.64	-0.703011	0.278281	-2.52626	0.0115285	0.219888
IDS	12259.1	-0.703078	0.214458	-3.27839	0.00104401	0.0478722
BMP1	9497.24	-0.705005	0.317827	-2.2182	0.026541	0.327963
CLIC4	20746.3	-0.705704	0.27724	-2.54546	0.0109134	0.213515
ACHE	209.461	-0.705876	0.280337	-2.51795	0.0118038	0.222284
NT5DC3	1247.06	-0.706915	0.272199	-2.59705	0.00940291	0.198066
SEZ6L2	3153.38	-0.707215	0.19502	-3.62637	0.000287432	0.0192715
NRCAM	11013.1	-0.707274	0.307362	-2.30111	0.0213855	0.297195
PPP1R3B	721.015	-0.70807	0.33425	-2.11839	0.0341423	0.371326
AKAP13	6002.48	-0.708885	0.238505	-2.9722	0.00295675	0.09839
GLIPR2	5765.65	-0.710864	0.308327	-2.30555	0.0211357	0.295363
AEBP1	16743.3	-0.714407	0.348098	-2.05232	0.040139	0.403406
RP11-290D2.6	387.551	-0.716339	0.233685	-3.0654	0.00217378	0.0785952
CUX2	496.475	-0.717936	0.302153	-2.37607	0.0174982	0.272904
RP11-661A12.14	245.771	-0.718041	0.305123	-2.35329	0.0186083	0.281233
ITGA6	3483.21	-0.718179	0.324067	-2.21615	0.0266816	0.328768
RP11-588K22.2	479.294	-0.718376	0.261136	-2.75096	0.00594202	0.151195
ID3	15511.9	-0.718906	0.245384	-2.92972	0.00339267	0.106675
RBM20	858.801	-0.724107	0.255015	-2.83946	0.00451894	0.127925
TOB2	6455.17	-0.724755	0.344831	-2.10177	0.0355735	0.380027
CSMD3	1048.48	-0.72645	0.28128	-2.58266	0.00980429	0.20356
GDPD5	144.695	-0.727151	0.32981	-2.20475	0.0274714	0.334696
FRY	988.165	-0.727579	0.208872	-3.48338	0.000495131	0.0280355
TTC39B	737.276	-0.727935	0.310247	-2.3463	0.0189606	0.283096
MACROD2	858.137	-0.728172	0.254224	-2.86429	0.0041794	0.121038
CYSTM1	830.523	-0.729387	0.288172	-2.53108	0.011371	0.218344
CDYL2	181.212	-0.730536	0.341429	-2.13964	0.0323838	0.361911
CASP7	552.791	-0.732004	0.308865	-2.36998	0.017789	0.275003
NEXN	1914.35	-0.736561	0.374926	-1.96455	0.0494664	0.441288
THBS2	4815.32	-0.74068	0.339918	-2.17899	0.0293321	0.343684
SFXN3	3747.49	-0.741855	0.178666	-4.1522	3.29e-05	0.00371922
SYNE1	9045.18	-0.7431	0.310031	-2.39685	0.0165365	0.263985
MACF1	24741.2	-0.743216	0.37188	-1.99854	0.0456586	0.426302
LL22NC03-86G7.1	122.18	-0.743253	0.344163	-2.1596	0.0308039	0.35306
CSDC2	1420.27	-0.74497	0.306789	-2.42828	0.0151706	0.250351
NPB	157.503	-0.745441	0.284554	-2.61968	0.00880129	0.189454
PLEC	44383.3	-0.747575	0.278075	-2.68839	0.00717967	0.172511
RP11-981G7.1	98.1618	-0.749533	0.375857	-1.9942	0.0461305	0.427059
SYNDIG1	1883.89	-0.751853	0.193443	-3.8867	0.000101617	0.00885776
2025-03-04	215.377	-0.752064	0.36664	-2.05123	0.0402445	0.403925
PLXNA2	2627.47	-0.752305	0.294173	-2.55735	0.0105472	0.209244
ANK3	4092.45	-0.755446	0.230546	-3.27676	0.00105005	0.0480241
DYNLL1-AS1	559.521	-0.756012	0.365488	-2.0685	0.0385929	0.395774
CCDC109B	803.223	-0.756273	0.284384	-2.65934	0.00782937	0.178829
ST8SIA4	4053.83	-0.757991	0.335064	-2.26223	0.0236834	0.30959
PQLC3	384.1	-0.75903	0.340015	-2.23234	0.0255922	0.320732
DHRS12	284.657	-0.759156	0.34288	-2.21406	0.0268248	0.32984
IER5L	2916.45	-0.759271	0.302483	-2.51013	0.0120687	0.224257
DTX3L	2726.3	-0.759357	0.367392	-2.06689	0.0387447	0.396384
TCP11L2	787.873	-0.76045	0.342884	-2.21781	0.026568	0.328057
LBH	1207.49	-0.76143	0.355821	-2.13992	0.0323608	0.361911
TBC1D9	1854.4	-0.762854	0.197639	-3.85984	0.000113461	0.00951346
KCTD21	1015.43	-0.763196	0.343282	-2.22323	0.0262	0.325889
KANK2	3265.95	-0.763578	0.345746	-2.20849	0.02721	0.332718
NDP	757.445	-0.76409	0.358425	-2.1318	0.0330234	0.365479
LRRC7	222.828	-0.764649	0.381075	-2.00656	0.0447966	0.425531
MYT1L	1097.37	-0.767039	0.338691	-2.26472	0.02353	0.30873
LATS2	1791.03	-0.767171	0.371531	-2.06489	0.0389332	0.396507
GRIA1	6575.69	-0.769022	0.388945	-1.9772	0.048019	0.436015
MREG	440.206	-0.769541	0.290234	-2.65145	0.0080147	0.181859
ANXA5	21157.6	-0.777063	0.26243	-2.96103	0.00306615	0.0999791
CYB5D1	1049.46	-0.779049	0.394375	-1.9754	0.0482227	0.436015
CRB2	15819.8	-0.779165	0.38379	-2.03018	0.0423379	0.41624
ITPRIPL2	1819.73	-0.779331	0.338718	-2.30082	0.0214017	0.297195
CCDC80	3421.52	-0.781582	0.335192	-2.33174	0.0197143	0.285469
HPCAL4	215.819	-0.782889	0.376819	-2.07763	0.0377436	0.390013
SLC35G2	393.462	-0.784527	0.329418	-2.38155	0.0172398	0.271519
GPR176	366.718	-0.784679	0.334614	-2.34503	0.0190257	0.283096
CLIC1	5006.11	-0.785132	0.36711	-2.13868	0.0324616	0.362032
DDX58	891.918	-0.786402	0.374528	-2.09972	0.0357538	0.380625
LRIG3	3194.77	-0.786425	0.356939	-2.20325	0.0275774	0.334977
FRMD5	4890.5	-0.790166	0.249939	-3.16143	0.00156995	0.0631134
RP5-1177M21.1	132.044	-0.790936	0.378603	-2.08909	0.0366994	0.384578
IGF1R	9869.48	-0.792877	0.309701	-2.56013	0.0104632	0.208281
ASPHD1	225.175	-0.79355	0.309156	-2.56683	0.0102633	0.206532
PRRG1	648.973	-0.795668	0.297532	-2.67422	0.00749027	0.175088
TFEB	325.236	-0.795751	0.324878	-2.44939	0.01431	0.243999
DOCK3	1193.8	-0.797145	0.375464	-2.1231	0.0337459	0.369756
RTN1	589.948	-0.799484	0.347478	-2.30082	0.0214018	0.297195
NFASC	5430.66	-0.799506	0.319917	-2.4991	0.0124509	0.227793
NMNAT2	1003.23	-0.803306	0.404251	-1.98714	0.0469064	0.429869
GRB14	393.566	-0.806114	0.315127	-2.55806	0.0105257	0.209184
FNDC4	2072.16	-0.808695	0.334349	-2.41871	0.0155755	0.253235
PPM1H	60.8135	-0.808723	0.388057	-2.08403	0.0371574	0.386666
LDLRAD4	4945.33	-0.808796	0.356292	-2.27004	0.0232053	0.307032
RP11-612B6.2	110.893	-0.808855	0.384358	-2.10443	0.035341	0.378979
TACC1	7488.21	-0.808866	0.308251	-2.62405	0.00868918	0.18777
NPC2	4295.93	-0.809263	0.382071	-2.11809	0.034167	0.371366
EEA1	5967.1	-0.810657	0.220123	-3.68274	0.000230739	0.016651
MID2	235.807	-0.811018	0.410451	-1.97592	0.0481638	0.436015
CTD-2044J15.2	1029.45	-0.812282	0.302198	-2.68792	0.00718995	0.172511
RP13-514E23.1	256.654	-0.813058	0.403838	-2.01333	0.04408	0.423438
TMOD1	1428.21	-0.814186	0.34621	-2.35171	0.0186871	0.281233
GAP43	18782.2	-0.814782	0.273069	-2.9838	0.00284693	0.0960322
RRAGD	6189.08	-0.817104	0.367711	-2.22214	0.0262739	0.326011
ITPR1	238.229	-0.817857	0.343512	-2.38087	0.0172717	0.271708
YAP1	4849.57	-0.818413	0.394674	-2.07364	0.0381126	0.393138
RP11-420L9.5	1552.2	-0.819783	0.239539	-3.42233	0.000620865	0.0332286
PALLD	28645.5	-0.82052	0.349511	-2.34762	0.0188936	0.282966
CTD-2047H16.4	99.3587	-0.822222	0.408078	-2.01486	0.0439189	0.422739
SPRN	321.113	-0.824373	0.317975	-2.59258	0.00952601	0.199429
APOD	2379.1	-0.825093	0.29606	-2.78691	0.00532135	0.141325
VPS13D	4667.76	-0.826289	0.336989	-2.45198	0.0142074	0.243816
BMPER	139.659	-0.826821	0.394139	-2.09779	0.0359235	0.381057
SCML4	105.289	-0.829636	0.35539	-2.33444	0.0195728	0.283886
BBS12	445.192	-0.83047	0.349334	-2.37729	0.0174402	0.272301
NIPSNAP3A	978.343	-0.832283	0.280244	-2.96985	0.00297947	0.09839
DDN	219.866	-0.832775	0.411361	-2.02444	0.0429252	0.418018
MYADM	3992.76	-0.832789	0.286727	-2.90446	0.00367884	0.112071
CDKL5	699.051	-0.834262	0.42513	-1.96237	0.0497193	0.442597
RP11-378A13.1	116.54	-0.834517	0.379321	-2.20003	0.0278048	0.335564
PAM	17795.9	-0.837079	0.346872	-2.41322	0.0158122	0.255568
CTD-2270L9.4	50.0074	-0.842237	0.429135	-1.96264	0.0496881	0.442543
PARP10	478.305	-0.842869	0.364673	-2.3113	0.0208161	0.293897
AJUBA	2512.45	-0.844983	0.312531	-2.70367	0.00685776	0.167224
ID1	3984.35	-0.845491	0.335613	-2.51924	0.0117607	0.222284
COL6A1	34401.3	-0.84581	0.283638	-2.98201	0.00286366	0.0962278
HEY1	10055.6	-0.848607	0.289388	-2.93242	0.0033633	0.106321
AAED1	688.927	-0.848797	0.25714	-3.30091	0.000963705	0.044904
MAF	2707.5	-0.850714	0.361329	-2.3544	0.0185527	0.280649
TNS1	2937.04	-0.851713	0.401878	-2.11933	0.0340623	0.371326
IL11	100.721	-0.853027	0.358688	-2.37819	0.0173979	0.272301
AC093673.5	269.145	-0.853751	0.320081	-2.6673	0.0076464	0.17687
MXRA8	3038.11	-0.854455	0.356838	-2.39452	0.0166421	0.264471
TPBG	1522.41	-0.855005	0.419662	-2.03736	0.0416135	0.41354
SLCO3A1	719.843	-0.855606	0.394411	-2.16933	0.0300577	0.348383
CSRNP3	1569.46	-0.856697	0.365358	-2.34481	0.0190366	0.283096
SDAD1P1	146.53	-0.85764	0.338205	-2.53586	0.0112173	0.216573
CADM3	10343	-0.859975	0.251668	-3.4171	0.000632925	0.0335679
FZD4	621.191	-0.860189	0.429498	-2.00278	0.0452014	0.425973
JDP2	711.23	-0.860838	0.336249	-2.56012	0.0104637	0.208281
ADPRH	101.957	-0.863529	0.436213	-1.9796	0.047748	0.434719
S100A13	572.076	-0.864755	0.357909	-2.41613	0.0156864	0.254569
ERAP1	2141.12	-0.864979	0.411729	-2.10085	0.0356545	0.380027
DRAM1	345.333	-0.865165	0.401491	-2.15488	0.0311712	0.355251
MYO1D	131.618	-0.866239	0.29593	-2.92718	0.00342053	0.10736
COL8A2	102.805	-0.872806	0.443691	-1.96715	0.0491663	0.440067
MEF2C	1526.44	-0.873758	0.344238	-2.53824	0.0111413	0.216053
CYB561	815.75	-0.874881	0.407597	-2.14644	0.0318381	0.359803
NAMPT	4721.63	-0.876141	0.295639	-2.96355	0.00304111	0.0993468
SRPX	672.961	-0.877041	0.349112	-2.51221	0.0119978	0.22379
SQSTM1	9919.99	-0.878079	0.338739	-2.5922	0.00953652	0.199429
GAS2L1	2498.62	-0.880285	0.384441	-2.28978	0.022034	0.302092
RP11-774O3.3	245.559	-0.883515	0.313039	-2.82238	0.00476682	0.131935
FZD7	2105.12	-0.884319	0.44374	-1.99288	0.046275	0.427284
IGFBP7-AS1	180.054	-0.885593	0.396557	-2.2332	0.0255357	0.320316
CRYBG3	362.405	-0.886092	0.402408	-2.20197	0.0276671	0.335493
FAM84B	2234.16	-0.886159	0.354212	-2.50178	0.0123572	0.227191
MCC	1572.94	-0.886199	0.37058	-2.39138	0.0167851	0.266263
IRS2	9377.52	-0.886758	0.357651	-2.47939	0.0131607	0.234074
SNCA	167.308	-0.887307	0.372819	-2.37999	0.0173131	0.271944
ANKS1B	1428.64	-0.888184	0.427237	-2.0789	0.0376264	0.389721
TAP1	2157.36	-0.888744	0.380358	-2.3366	0.0194602	0.283096
EZR	9881.85	-0.888897	0.380505	-2.3361	0.0194862	0.283096
CA13	597.632	-0.890016	0.346692	-2.56717	0.0102533	0.206532
OTUD1	354.448	-0.890345	0.39821	-2.23587	0.0253604	0.319189
WLS	24351.1	-0.891881	0.398042	-2.24067	0.0250475	0.317327
BOK	1558.43	-0.892663	0.24112	-3.70216	0.000213775	0.015684
NPAS2	1025.26	-0.8972	0.362913	-2.47222	0.0134277	0.23681
FAM167A	252.609	-0.900384	0.416381	-2.1624	0.0305872	0.351816
GRIK2	2222.3	-0.901563	0.233569	-3.85993	0.000113418	0.00951346
PLEKHG1	4414.6	-0.901887	0.304783	-2.95912	0.00308523	0.10023
RP5-1126H10.2	39.7009	-0.902085	0.442249	-2.03977	0.0413734	0.412049
DARC	231.313	-0.902331	0.382043	-2.36186	0.0181835	0.278586
ITPR2	3699.48	-0.902905	0.340783	-2.6495	0.00806112	0.182442
MATN2	1139.16	-0.903663	0.280542	-3.22113	0.00127686	0.055651
BVES	1982.48	-0.905182	0.452504	-2.00038	0.0454588	0.426302
EVC	1963.84	-0.906069	0.337325	-2.68604	0.0072304	0.172511
SYT14	304.698	-0.907252	0.326319	-2.78026	0.0054315	0.142848
ATP1B1	5491.42	-0.908086	0.434391	-2.09048	0.0365746	0.384125
SP110	403.308	-0.908617	0.352329	-2.57889	0.00991194	0.204245
PRNP	5272.66	-0.909831	0.326012	-2.79079	0.00525796	0.140191
PIK3CD	560.028	-0.910263	0.296521	-3.0698	0.00214199	0.0777653
ANXA4	1127.39	-0.910632	0.330031	-2.75923	0.00579375	0.149142
CNR1	4936.91	-0.911102	0.459326	-1.98356	0.0473045	0.431574
FLNA	100032	-0.912122	0.374047	-2.43852	0.0147474	0.246368
PLS3	3294.51	-0.913498	0.426925	-2.13971	0.0323778	0.361911
XKR4	1076.49	-0.913714	0.354125	-2.5802	0.00987419	0.204067
IQGAP1	11163.2	-0.914224	0.324354	-2.8186	0.00482332	0.132702
AXL	4308.22	-0.914627	0.450352	-2.03092	0.0422636	0.415838
PPAP2A	2377.36	-0.917964	0.389681	-2.35568	0.0184887	0.280163
WDR1	13282.4	-0.919466	0.334001	-2.75288	0.00590728	0.15088
TPM1	15392.8	-0.920218	0.437978	-2.10106	0.0356356	0.380027
TRADD	304.92	-0.922938	0.330436	-2.79309	0.00522071	0.140191
UNC79	911.784	-0.926877	0.400341	-2.31522	0.0206011	0.29183
JADE2	323.309	-0.927635	0.45755	-2.0274	0.042622	0.417774
DYNC2H1	2485.78	-0.92766	0.280406	-3.30827	0.00093873	0.0443141
OAF	161.066	-0.928674	0.471798	-1.96837	0.0490253	0.440067
HLA-C	15023.8	-0.929102	0.438941	-2.11669	0.0342862	0.372202
DUSP1	4772.52	-0.932288	0.323395	-2.88281	0.00394141	0.116443
KIAA0040	262.312	-0.932756	0.336466	-2.77221	0.00556767	0.144595
NMB	641.811	-0.933036	0.386513	-2.41399	0.0157791	0.255568
LIF	867.04	-0.934221	0.307486	-3.03826	0.00237951	0.0841334
TBXA2R	88.641	-0.934989	0.397463	-2.35239	0.0186531	0.281233
FSTL1	23535	-0.935732	0.376478	-2.48549	0.0129374	0.232213
VAT1L	335.836	-0.937134	0.38062	-2.46213	0.0138116	0.241025
FAM19A1	194.798	-0.938208	0.414216	-2.26502	0.0235112	0.308713
COL4A2	28721.4	-0.939243	0.462328	-2.03155	0.0421991	0.415838
RSU1	6894.15	-0.940197	0.280778	-3.34854	0.000812386	0.0396276
PLAU	6050.46	-0.94138	0.366319	-2.56984	0.0101746	0.205924
AC007228.9	78.2611	-0.94174	0.381527	-2.46834	0.013574	0.237586
RASSF3	575.482	-0.9443	0.464425	-2.03327	0.0420257	0.415436
SCARA3	8355.65	-0.944732	0.472645	-1.99882	0.0456278	0.426302
SNTA1	691.647	-0.947053	0.395117	-2.39689	0.0165347	0.263985
RP11-247L20.4	72.803	-0.948641	0.419678	-2.2604	0.0237964	0.310606
AR	1357.81	-0.950638	0.425123	-2.23615	0.025342	0.319186
BHLHE40	3176.56	-0.950762	0.445647	-2.13344	0.0328885	0.364443
LTBP2	209.924	-0.952592	0.462161	-2.06117	0.039287	0.397795
KITLG	870.95	-0.952856	0.423457	-2.25018	0.0244374	0.314542
SHROOM2	1206.63	-0.953984	0.271447	-3.51444	0.000440679	0.0257832
NANOS1	1673.28	-0.954248	0.472758	-2.01847	0.0435421	0.421488
ASS1	416.292	-0.959266	0.439165	-2.1843	0.0289404	0.340874
SH3RF3	1386.74	-0.959801	0.47209	-2.03309	0.0420438	0.415436
EPDR1	1865.69	-0.960041	0.33079	-2.90227	0.00370473	0.11247
RUNX1	2371.61	-0.960674	0.377651	-2.54381	0.0109649	0.21381
SAMD15	287.644	-0.961325	0.424094	-2.26677	0.023404	0.307995
FAM65B	117.976	-0.962163	0.438456	-2.19443	0.0282044	0.337614
LRRC16A	722.601	-0.962433	0.408051	-2.35861	0.0183435	0.279164
ARL4C	7314.59	-0.963143	0.381588	-2.52404	0.0116015	0.220366
CNIH3	783.644	-0.964158	0.2682	-3.59492	0.000324493	0.020777
ARHGEF37	512.703	-0.966959	0.39149	-2.46994	0.0135134	0.236996
CRIM1	5624.07	-0.967747	0.353019	-2.74135	0.0061188	0.15304
TPM2	5522.56	-0.969223	0.441613	-2.19473	0.0281828	0.337614
SYTL2	3599.09	-0.969242	0.309472	-3.13192	0.00173665	0.0672064
GSN	5335.77	-0.969682	0.404831	-2.39528	0.0166078	0.264403
COL5A1	25540.3	-0.971622	0.48245	-2.01393	0.0440167	0.42306
TMEM154	91.0855	-0.971721	0.370256	-2.62446	0.00867864	0.18777
RDH10	2699.39	-0.972013	0.312721	-3.10824	0.00188202	0.0708091
HSPB1	6569.87	-0.978156	0.397411	-2.46132	0.0138428	0.241092
CUBN	424.792	-0.978449	0.388069	-2.52133	0.0116913	0.221831
RBPMS	1352.57	-0.97847	0.439284	-2.22742	0.0259191	0.323532
DUSP3	3373.1	-0.980539	0.285297	-3.43691	0.000588401	0.0320761
PLP2	1235.91	-0.981597	0.390148	-2.51596	0.0118709	0.222602
KLF10	2953.66	-0.982264	0.280749	-3.49872	0.00046749	0.0269887
RAB30	3466.1	-0.982903	0.331095	-2.96864	0.00299117	0.09839
NRP1	905.409	-0.986586	0.400483	-2.46349	0.0137591	0.240347
CCDC176	294.601	-0.989532	0.488758	-2.02458	0.0429101	0.418018
GFPT2	888.569	-0.990282	0.343765	-2.8807	0.00396796	0.116836
RAP1GAP2	348.904	-0.991089	0.405262	-2.44555	0.0144632	0.244485
RP11-383H13.1	515.627	-0.992023	0.42019	-2.36089	0.018231	0.278586
UBA7	599.872	-0.992394	0.451696	-2.19704	0.0280176	0.336977
RP11-553L6.5	807.691	-0.995065	0.388562	-2.56089	0.0104405	0.208281
SPATS2L	4781.2	-0.996678	0.326409	-3.05346	0.00226219	0.0812912
PLTP	9595.75	-0.996907	0.485283	-2.05428	0.0399488	0.401724
PCDHGB4	440.48	-1.0005	0.358361	-2.79188	0.00524031	0.140191
FHL2	854.586	-1.00105	0.444666	-2.25124	0.0243705	0.314542
LDB2	154.039	-1.00305	0.42156	-2.37938	0.0173417	0.27215
CHST7	779.647	-1.00401	0.30117	-3.33369	0.000857012	0.0415709
HLA-E	4105.13	-1.00466	0.480364	-2.09145	0.0364879	0.383569
TRIP6	1925.83	-1.00492	0.293783	-3.42063	0.000624768	0.0332354
LOXL1	1971.75	-1.00568	0.487145	-2.06444	0.0389759	0.39658
RAB6B	3623.76	-1.00639	0.341218	-2.94941	0.00318379	0.102487
HIVEP3	241.402	-1.00992	0.304366	-3.31812	0.000906256	0.0431221
LRP10	8224.53	-1.01004	0.384796	-2.62487	0.00866829	0.18777
TMCC3	105.461	-1.0149	0.487518	-2.08177	0.0373633	0.388137
PCDHGC5	960.473	-1.016	0.421895	-2.40819	0.016032	0.258036
TMTC1	1268.92	-1.01773	0.360024	-2.82685	0.00470091	0.130971
ZBTB38	2077.67	-1.01883	0.30813	-3.30648	0.000944773	0.0444801
MVP	3025.96	-1.021	0.511545	-1.99592	0.0459423	0.426712
RP11-420L9.2	42.7752	-1.02161	0.471337	-2.16746	0.0301994	0.349079
ADAMTS4	366.429	-1.02169	0.518004	-1.97236	0.0485688	0.43746
VAMP5	227.13	-1.02362	0.378474	-2.7046	0.00683874	0.167013
NGFR	387.759	-1.02414	0.445285	-2.29996	0.0214504	0.297635
PMP22	10119.9	-1.02962	0.480828	-2.14135	0.032246	0.361911
PTPN14	2712.76	-1.02977	0.494591	-2.08206	0.0373366	0.388089
TIMP2	37738.5	-1.03038	0.307409	-3.35181	0.000802841	0.0394872
SORBS1	8745.6	-1.03082	0.39904	-2.58324	0.00978763	0.20356
FLVCR2	120.657	-1.03111	0.443752	-2.32361	0.0201466	0.288492
SYNPO2	121.158	-1.03144	0.50554	-2.04028	0.0413228	0.411778
SGCD	1392.36	-1.03157	0.285802	-3.60938	0.000306925	0.0201384
B3GNT9	921.937	-1.03163	0.440811	-2.34029	0.0192688	0.283096
NFKBIA	1855.6	-1.0339	0.390088	-2.65042	0.00803913	0.182179
CLCF1	140.535	-1.03491	0.416656	-2.48385	0.0129971	0.232574
ADAMTS9	446.336	-1.0354	0.51623	-2.0057	0.0448887	0.425531
RNF19A	13622.7	-1.03648	0.493609	-2.0998	0.0357465	0.380625
MMP14	3761.45	-1.04042	0.387889	-2.68225	0.00731294	0.17347
KLF2	201.467	-1.04067	0.446485	-2.33081	0.0197632	0.285722
TMEM200A	375.156	-1.0413	0.357884	-2.90959	0.00361898	0.11063
KLHL29	421.823	-1.04357	0.307615	-3.39245	0.000692713	0.0357692
FOXP1	1429.77	-1.04409	0.510613	-2.04478	0.040877	0.40826
PRDX6	12187.5	-1.04413	0.379325	-2.75259	0.0059125	0.15088
CEBPD	2382.73	-1.04432	0.415626	-2.51263	0.0119834	0.223758
LRP2	2519.76	-1.0448	0.477469	-2.18821	0.0286543	0.340046
TLL2	158.195	-1.04562	0.295142	-3.54278	0.000395928	0.0240876
SLC4A10	80.7488	-1.04649	0.402959	-2.59701	0.00940387	0.198066
LMNA	7771.87	-1.04754	0.291382	-3.59507	0.000324305	0.020777
RP11-513I15.6	65.8863	-1.05162	0.448731	-2.34354	0.0191017	0.283096
GPR27	76.1244	-1.05441	0.504938	-2.08819	0.0367804	0.384578
AC006538.1	93.7069	-1.05574	0.391797	-2.6946	0.0070474	0.170454
P4HA2	973.867	-1.05588	0.410812	-2.57022	0.0101634	0.205924
CDH4	1105.44	-1.05652	0.362102	-2.91775	0.00352565	0.109103
NTRK2	36020.9	-1.05813	0.526048	-2.01146	0.0442765	0.423692
NRXN1	1589.98	-1.05897	0.419104	-2.52675	0.0115125	0.219861
PFKFB3	4760.81	-1.06167	0.39051	-2.71868	0.00655436	0.161864
SLC7A11	1036.7	-1.06288	0.462269	-2.29927	0.0214896	0.297944
PPIC	410.476	-1.0651	0.447935	-2.37781	0.017416	0.272301
DDR2	913.04	-1.06616	0.483532	-2.20494	0.0274583	0.334696
HBEGF	672.258	-1.0668	0.312792	-3.41057	0.000648268	0.0338715
WNT11	35.7111	-1.06815	0.529601	-2.0169	0.0437063	0.421919
TGFB1	4226.77	-1.07138	0.518529	-2.0662	0.03881	0.396384
DPYD	1654.11	-1.07188	0.396792	-2.70137	0.0069055	0.167945
PRICKLE1	764.608	-1.07191	0.471149	-2.2751	0.0229001	0.305242
HTRA1	18846.1	-1.07248	0.436959	-2.45442	0.0141111	0.243501
RASL12	217.235	-1.07391	0.332889	-3.22603	0.00125519	0.0549784
NEGR1	2314.03	-1.07621	0.393064	-2.73799	0.00618154	0.154206
LINC00327	50.0609	-1.07631	0.417832	-2.57593	0.00999708	0.204335
MMP24	971.717	-1.07656	0.415628	-2.59019	0.00959224	0.200119
COL4A1	26096.8	-1.07807	0.445644	-2.41914	0.0155574	0.253174
PCSK5	796.424	-1.07955	0.430761	-2.50614	0.0122056	0.225752
CYP46A1	291.124	-1.07996	0.464863	-2.32318	0.0201696	0.288492
TUBA1C	1602.85	-1.08089	0.404293	-2.67353	0.00750576	0.175088
GALNT4	62.1372	-1.08231	0.482888	-2.24134	0.0250044	0.317327
VCL	20837.7	-1.08275	0.437318	-2.47588	0.0132908	0.235201
SLIT3	934.046	-1.08295	0.528762	-2.04809	0.0405514	0.405929
PTPRE	2152.41	-1.08441	0.413831	-2.62041	0.00878245	0.18928
DST	38569.4	-1.08594	0.350297	-3.10006	0.00193481	0.0720255
EFEMP1	2842.59	-1.08631	0.426022	-2.5499	0.0107755	0.211298
EPHB4	1940.12	-1.08653	0.388559	-2.79629	0.00516923	0.139304
STX11	40.6278	-1.08793	0.537455	-2.02423	0.0429461	0.418018
STX3	247.715	-1.08812	0.472062	-2.30503	0.0211651	0.29554
MYO1E	1261.99	-1.08841	0.345589	-3.14943	0.00163587	0.0645839
ELTD1	78.0225	-1.09133	0.464011	-2.35195	0.0186751	0.281233
PRSS35	857.855	-1.09734	0.534927	-2.05138	0.0402295	0.403925
PIEZO1	4355.85	-1.09921	0.320538	-3.42925	0.000605244	0.0326906
CTD-2013N24.2	25.7125	-1.09926	0.554386	-1.98284	0.047385	0.432007
KCNK3	285.927	-1.10486	0.547902	-2.01654	0.0437439	0.422051
PTPN3	215.822	-1.1062	0.522957	-2.11529	0.0344053	0.372806
GCNT1	363.313	-1.1089	0.468596	-2.36644	0.0179601	0.276676
ZDHHC1	420.219	-1.11164	0.511235	-2.17441	0.0296742	0.345571
CTD-2231H16.1	286.991	-1.11335	0.529517	-2.10258	0.0355028	0.38002
ARHGAP24	68.1472	-1.114	0.523201	-2.12919	0.0332383	0.366377
ADAMTS12	1128.4	-1.11576	0.43692	-2.5537	0.0106586	0.210164
VASN	1525.89	-1.11625	0.449496	-2.48333	0.0130159	0.232675
FBLN5	330.212	-1.11739	0.425147	-2.62825	0.00858247	0.187494
ATP8B1	74.2537	-1.11793	0.477746	-2.34002	0.0192829	0.283096
RP11-69I8.3	70.1429	-1.11795	0.478079	-2.33842	0.0193657	0.283096
C21orf88	283.041	-1.11925	0.565517	-1.97917	0.0477968	0.434938
KCNB1	589.636	-1.12181	0.322049	-3.48335	0.000495174	0.0280355
IL1RAP	4043.74	-1.12205	0.369238	-3.03883	0.00237498	0.0841334
SYNM	22983.3	-1.12434	0.459224	-2.44835	0.0143512	0.244151
CCDC96	224.589	-1.1271	0.51512	-2.18802	0.0286679	0.340046
CYBRD1	3850.87	-1.12769	0.464776	-2.42632	0.0152529	0.251003
SPARC	133656	-1.12815	0.359329	-3.13961	0.00169173	0.0660488
ITPKB	5155.36	-1.12999	0.574477	-1.96698	0.0491851	0.440067
DOCK5	1597.57	-1.13006	0.488965	-2.31114	0.0208254	0.293897
CNTNAP5	44.0006	-1.13219	0.439133	-2.57824	0.00993043	0.20427
TUBA4A	347.811	-1.13318	0.370437	-3.05903	0.00222051	0.0801205
RP11-674N23.1	34.0035	-1.13461	0.563939	-2.01193	0.0442276	0.423692
TGFB2	9192.76	-1.13521	0.497432	-2.28214	0.0224812	0.303628
S100A6	1540.34	-1.13614	0.521634	-2.17804	0.029403	0.343964
ALPK2	4559.01	-1.1368	0.546396	-2.08054	0.0374761	0.388991
RFTN1	6879.11	-1.13731	0.39929	-2.84832	0.004395	0.125167
GPER1	252.432	-1.13734	0.374793	-3.03458	0.00240867	0.0846546
IQSEC3	52.4454	-1.13911	0.459711	-2.47788	0.0132167	0.23436
EPHX4	81.2866	-1.14086	0.396869	-2.87466	0.00404465	0.118106
PLXND1	12810.4	-1.1421	0.523053	-2.18353	0.0289967	0.340874
RRAS	678.383	-1.14389	0.495932	-2.30655	0.0210802	0.295239
EPPK1	72.105	-1.1462	0.464548	-2.46735	0.0136116	0.238008
EIF4E3	257.32	-1.14689	0.35193	-3.25885	0.00111863	0.0502471
AC098614.2	27.1932	-1.14778	0.52854	-2.17161	0.029885	0.347107
COL5A2	23943.6	-1.14915	0.422092	-2.7225	0.00647898	0.160453
RBMS1	3122.4	-1.14985	0.320801	-3.5843	0.000337983	0.0213465
AK5	535.988	-1.15138	0.556894	-2.0675	0.038687	0.396277
KLF4	90.0989	-1.1519	0.473084	-2.43487	0.0148972	0.24773
NEFL	9313.06	-1.15201	0.351763	-3.27497	0.00105673	0.0481292
RP3-428L16.2	2412.53	-1.15329	0.303607	-3.79863	0.000145496	0.011645
TPST2	1472.92	-1.15709	0.307247	-3.76598	0.000165898	0.0128684
ZFHX3	802.33	-1.16351	0.437431	-2.65986	0.00781733	0.178829
CDKN2B	597.757	-1.16353	0.292582	-3.97676	6.99e-05	0.00657818
C9orf116	187.637	-1.1649	0.527108	-2.20997	0.0271069	0.332159
RAB11FIP1	1285.78	-1.16724	0.51781	-2.25418	0.0241846	0.312731
AC144831.1	93.203	-1.16726	0.436238	-2.67573	0.00745664	0.174799
ROR1	525.815	-1.16875	0.499958	-2.3377	0.0194027	0.283096
PSORS1C1	91.1393	-1.16916	0.557099	-2.09866	0.0358471	0.381057
ZFPM2	105.889	-1.16997	0.394158	-2.96828	0.00299475	0.09839
CAV2	3088.99	-1.17229	0.376679	-3.11216	0.00185725	0.0702617
SCN2A	1328.98	-1.17402	0.309649	-3.79145	0.00014977	0.0119328
TRIM47	3083.98	-1.17481	0.515881	-2.27728	0.0227695	0.304423
RAB3IL1	166.169	-1.17662	0.397998	-2.95634	0.0031131	0.100579
CLU	117584	-1.17666	0.521657	-2.25563	0.0240938	0.312599
MAN1C1	4919.71	-1.17943	0.502707	-2.34615	0.0189684	0.283096
PRR16	276.439	-1.17958	0.56462	-2.08916	0.0366935	0.384578
C17orf97	250.84	-1.17994	0.469783	-2.51168	0.0120157	0.223887
EHD2	7490.02	-1.18265	0.455673	-2.5954	0.00944807	0.198522
LRRC2	81.9384	-1.18318	0.575239	-2.05685	0.0397006	0.400371
RRAS2	850.104	-1.18332	0.317575	-3.7261	0.000194467	0.0145092
PDLIM1	1929.58	-1.18367	0.36212	-3.26873	0.00108031	0.0488999
TRPM8	146.486	-1.18545	0.499401	-2.37375	0.0176086	0.272965
FOXD3	168.808	-1.18714	0.535518	-2.21681	0.0266359	0.328435
EDIL3	3681.34	-1.18758	0.443811	-2.67587	0.00745355	0.174799
RP11-2E11.9	66.294	-1.18762	0.462008	-2.57057	0.0101531	0.205924
RAB36	974.604	-1.19052	0.473643	-2.51354	0.0119525	0.223417
EPB41L3	6255.25	-1.19208	0.501463	-2.37721	0.0174441	0.272301
TENM4	5713.05	-1.19507	0.384911	-3.10479	0.00190417	0.0714897
ARHGAP18	118.386	-1.19816	0.415468	-2.88387	0.00392815	0.116443
SCN7A	760.118	-1.19837	0.336168	-3.5648	0.000364135	0.0224971
MAN1A1	225.532	-1.20403	0.323024	-3.72737	0.000193485	0.0144973
PRICKLE2	3807.47	-1.20528	0.313012	-3.8506	0.00011783	0.00974057
GDF6	1706.93	-1.20865	0.570169	-2.1198	0.0340226	0.371326
FLRT2	673.273	-1.20931	0.43843	-2.75829	0.00581052	0.149142
C3orf52	141.317	-1.20965	0.340525	-3.5523	0.000381874	0.0234287
KIAA1671	844.306	-1.21005	0.371144	-3.26032	0.00111286	0.0502443
GLRA3	503.72	-1.21007	0.394	-3.07125	0.00213166	0.0775502
RAB32	295.628	-1.2108	0.468963	-2.58187	0.00982658	0.20356
C10orf55	43.3898	-1.21132	0.537147	-2.25511	0.0241266	0.312599
GJA1	26234.2	-1.21165	0.502196	-2.41269	0.0158351	0.255568
BRINP1	330.253	-1.21179	0.427568	-2.83413	0.00459503	0.129042
COBL	2268.17	-1.2123	0.423495	-2.8626	0.00420178	0.121088
SLC16A4	1048.72	-1.21263	0.475056	-2.5526	0.0106923	0.210357
CHST2	1721.34	-1.21357	0.458311	-2.64792	0.00809891	0.182828
RP11-2E17.1	508.254	-1.21775	0.322988	-3.77027	0.000163073	0.0127617
SOX18	284.16	-1.21854	0.482467	-2.52565	0.0115484	0.219888
CBLN2	121.777	-1.21997	0.489504	-2.49226	0.0126933	0.230005
RP11-87F15.2	22.0098	-1.22045	0.600805	-2.03135	0.0422193	0.415838
DIRAS3	144.212	-1.22237	0.541864	-2.25585	0.0240799	0.312599
LAMB1	9291.56	-1.2232	0.571612	-2.13991	0.0323619	0.361911
CPEB1	68.9717	-1.22357	0.565961	-2.16193	0.0306237	0.351973
RP11-276H19.2	25.7226	-1.22453	0.55802	-2.19443	0.0282048	0.337614
SLC15A2	1515.21	-1.22454	0.583957	-2.09696	0.0359968	0.381367
RP11-356J5.12	648.426	-1.22475	0.489293	-2.50311	0.0123108	0.226983
MYH9	38756.7	-1.22568	0.615876	-1.99014	0.046575	0.428445
PLXDC2	2795.02	-1.22646	0.527988	-2.32289	0.0201852	0.288492
HGF	110.264	-1.22741	0.43371	-2.83002	0.00465453	0.13009
RPE65	4579.98	-1.22921	0.447678	-2.74575	0.00603733	0.151971
KCNH7	40.4177	-1.23027	0.593772	-2.07197	0.0382686	0.394055
KAZN	2246.06	-1.23372	0.414971	-2.97302	0.00294881	0.0983382
IL4R	38.2663	-1.23395	0.486909	-2.53426	0.0112685	0.217323
VIM	209398	-1.23666	0.345173	-3.58273	0.000340017	0.0213822
CCDC160	242.175	-1.23863	0.412307	-3.00414	0.00266335	0.0917735
SPOCK1	7146.91	-1.24124	0.580062	-2.13984	0.0323675	0.361911
SUSD5	141.664	-1.24256	0.357461	-3.47608	0.000508808	0.0286233
KCNH1	215.691	-1.24547	0.281413	-4.42578	9.61e-06	0.00145863
AP001062.7	150.987	-1.25046	0.436929	-2.86193	0.00421066	0.121146
CNTN1	4934.03	-1.25447	0.560505	-2.23812	0.0252135	0.318023
SLC27A6	182.086	-1.25601	0.589526	-2.13055	0.0331265	0.366377
MGLL	531.476	-1.25736	0.502757	-2.50093	0.0123866	0.227192
RP11-800A3.7	31.8545	-1.25839	0.612039	-2.05606	0.0397767	0.400541
LPP	5943.06	-1.25887	0.582728	-2.16031	0.0307489	0.35272
RP11-760H22.2	132.77	-1.26024	0.585665	-2.1518	0.0314131	0.356392
CNTNAP2	72.3016	-1.26072	0.557	-2.2634	0.0236108	0.309099
ABLIM3	55.707	-1.26519	0.487167	-2.59703	0.00940334	0.198066
SLC1A2	49.8585	-1.26582	0.472912	-2.67665	0.00743618	0.174799
PLEKHG4B	3257.53	-1.26632	0.576267	-2.19745	0.0279885	0.336857
TSPAN2	90.3223	-1.26769	0.597031	-2.12333	0.0337264	0.369756
PLA2G16	1354.51	-1.26836	0.476712	-2.66064	0.00779928	0.178829
ALK	87.4292	-1.26836	0.555277	-2.28419	0.0223602	0.303327
B2M	36448.2	-1.2714	0.431807	-2.94437	0.00323613	0.103663
FBN1	7054.41	-1.27294	0.60082	-2.11868	0.0341178	0.371326
C21orf62	1958.63	-1.27471	0.322294	-3.95512	7.65e-05	0.0070817
NR4A3	384.15	-1.2752	0.507331	-2.51354	0.0119525	0.223417
PRDM1	199.856	-1.27556	0.550037	-2.31904	0.0203929	0.290281
ANKRD45	230.375	-1.2775	0.618655	-2.06497	0.0389258	0.396507
SH3BP5	1321.82	-1.27808	0.357073	-3.57931	0.000344496	0.0215868
EGLN3	446.85	-1.2788	0.611093	-2.09264	0.0363812	0.383313
DEPTOR	1066.85	-1.28807	0.526533	-2.44633	0.014432	0.244344
ADAMTS3	366.444	-1.28916	0.515892	-2.49889	0.0124582	0.227793
MAMDC2	183.047	-1.29057	0.488112	-2.64399	0.0081934	0.183549
COL14A1	13094.1	-1.29099	0.494076	-2.61294	0.0089766	0.191356
FAM78B	51.482	-1.29258	0.447368	-2.88931	0.0038609	0.115225
FAM43B	86.6766	-1.29736	0.61208	-2.11959	0.0340409	0.371326
SLC22A4	93.994	-1.29756	0.37868	-3.42653	0.000611352	0.0329195
ARSI	116.192	-1.29856	0.649527	-1.99924	0.0455822	0.426302
ITGA3	10091.9	-1.29887	0.441938	-2.93904	0.00329232	0.10483
CLDN1	225.531	-1.29965	0.554231	-2.34496	0.019029	0.283096
EYA4	438.156	-1.29982	0.467049	-2.78304	0.00538523	0.142644
IRS1	2051.28	-1.30073	0.313373	-4.15075	3.31e-05	0.00371922
DLG5-AS1	57.4431	-1.30263	0.60561	-2.15093	0.0314815	0.356939
MYLK	7454.95	-1.30284	0.612928	-2.1256	0.0335368	0.368713
MR1	111.235	-1.30427	0.621739	-2.09778	0.0359242	0.381057
FBN2	7268.63	-1.30596	0.47877	-2.72773	0.00637713	0.158376
EFNB2	9821.88	-1.30617	0.410239	-3.18391	0.00145299	0.0606262
ANXA3	173.165	-1.30754	0.614142	-2.12905	0.0332502	0.366377
GFAP	248188	-1.30842	0.639425	-2.04624	0.0407328	0.407514
TGFB3	649.369	-1.3086	0.293305	-4.46157	8.14e-06	0.00125666
COL5A3	3185.46	-1.31085	0.443222	-2.95755	0.0031009	0.100369
WNT5A	823.731	-1.31157	0.525886	-2.49402	0.0126305	0.230001
LRGUK	122.808	-1.31532	0.56777	-2.31665	0.0205229	0.291191
LYST	2396.55	-1.31534	0.312382	-4.21067	2.55e-05	0.00300894
OMG	649.485	-1.31591	0.487785	-2.69773	0.00698146	0.169421
SDC4	1586.08	-1.31802	0.322123	-4.09168	4.28e-05	0.00454258
CLSTN2	684.772	-1.31819	0.358663	-3.6753	0.000237573	0.0170048
BCAR3	692.733	-1.31852	0.486722	-2.70899	0.00674891	0.16535
FAM46B	932.082	-1.31984	0.572241	-2.30643	0.0210866	0.295239
SVOP	269.795	-1.32025	0.41673	-3.16813	0.00153423	0.0622461
TNFAIP2	378.867	-1.32135	0.577118	-2.28957	0.0220461	0.302092
LRRC8E	240.834	-1.32167	0.525053	-2.51721	0.0118287	0.222284
SERPINI1	175.099	-1.322	0.55603	-2.37757	0.017427	0.272301
FAM135B	388.016	-1.32298	0.593977	-2.22732	0.0259259	0.323532
RPRM	119.626	-1.32308	0.518257	-2.55294	0.0106817	0.210357
ARSJ	711.84	-1.32372	0.482236	-2.74497	0.00605173	0.151971
ITGA2	262.31	-1.32444	0.334159	-3.9635	7.39e-05	0.00688112
CDC42EP1	2785.85	-1.32485	0.38324	-3.45697	0.000546289	0.0302486
RP11-572C15.6	434.964	-1.32556	0.386407	-3.43049	0.000602495	0.0326423
VWC2L	272.981	-1.32582	0.534521	-2.48039	0.0131237	0.233906
NPTX2	2058.34	-1.32733	0.48309	-2.74758	0.00600362	0.151971
RP11-400K9.4	71.5919	-1.32808	0.66856	-1.98647	0.0469808	0.429958
RP1-140K8.5	352.64	-1.33059	0.504317	-2.63841	0.00832962	0.185187
MAP1LC3C	67.6681	-1.33087	0.503843	-2.64144	0.00825532	0.184701
GBP3	354.684	-1.33272	0.543441	-2.45237	0.0141918	0.243816
PTHLH	54.2563	-1.33794	0.518752	-2.57915	0.0099045	0.204245
KLF5	809.569	-1.3388	0.312968	-4.27777	1.89e-05	0.0023742
PITPNM3	833.891	-1.33898	0.371608	-3.60321	0.000314313	0.0203618
MXRA5	730.9	-1.34145	0.573143	-2.34051	0.0192575	0.283096
AC093616.4	82.246	-1.34177	0.44019	-3.04816	0.0023025	0.0822362
BHLHE41	1313.99	-1.34361	0.546679	-2.45776	0.0139807	0.242301
CADPS2	187.753	-1.34555	0.395672	-3.40068	0.000672197	0.0350179
RP11-288H12.4	86.2111	-1.34627	0.603936	-2.22916	0.0258031	0.322686
SVIL	2778.54	-1.34674	0.424997	-3.16883	0.00153054	0.0622461
RP4-792G4.2	99.666	-1.35103	0.476036	-2.83808	0.00453852	0.128258
CD274	116.077	-1.35265	0.577726	-2.34133	0.0192152	0.283096
ELN	7526.32	-1.35537	0.584785	-2.31773	0.0204643	0.290704
SCN4B	335.012	-1.35538	0.428674	-3.16179	0.00156803	0.0631134
FMN1	65.5912	-1.35586	0.676171	-2.0052	0.0449412	0.425531
LGALS1	4537.95	-1.35853	0.385449	-3.52455	0.000424203	0.0253199
NR3C2	148.767	-1.36166	0.532487	-2.55718	0.0105525	0.209244
PRRX1	460.939	-1.36497	0.511139	-2.67044	0.00757519	0.175736
BBOX1	2109.44	-1.36547	0.548737	-2.48838	0.0128327	0.231288
PRKCB	482.821	-1.36597	0.471023	-2.90002	0.0037314	0.112891
CSRP1	2863.19	-1.36632	0.475389	-2.87411	0.00405168	0.118116
NUPR1	442.317	-1.3676	0.474954	-2.87943	0.00398392	0.116931
HEG1	2929.25	-1.36838	0.323415	-4.23104	2.33e-05	0.00282475
FAM69C	891.794	-1.36948	0.6009	-2.27904	0.0226645	0.304037
FAM198B	7303.51	-1.37032	0.475688	-2.88071	0.00396778	0.116836
SEZ6L	2142.91	-1.37059	0.684072	-2.00358	0.0451154	0.425719
VIM-AS1	648.7	-1.37217	0.369115	-3.71746	0.000201238	0.0149511
KCNN3	7269.99	-1.37265	0.578275	-2.3737	0.0176106	0.272965
RP11-253M7.1	42.0848	-1.37493	0.623287	-2.20594	0.0273884	0.334203
S100A16	2896.89	-1.37544	0.42791	-3.21433	0.0013075	0.0564277
ADAM19	1633.41	-1.37615	0.389847	-3.52997	0.000415612	0.0248915
OPTN	4047.95	-1.3767	0.37828	-3.63938	0.000273293	0.0187243
CELSR1	10580	-1.37751	0.456439	-3.01795	0.00254489	0.0885582
KIF17	94.5721	-1.37783	0.547039	-2.5187	0.0117787	0.222284
ETV4	78.5388	-1.37833	0.515917	-2.67162	0.0075486	0.175351
EMP1	3466.29	-1.3784	0.392725	-3.50983	0.000448393	0.0261434
AP000708.1	27.903	-1.38063	0.567789	-2.43159	0.0150325	0.249006
ST6GALNAC5	329.022	-1.38159	0.460801	-2.99823	0.0027155	0.0932057
KCNA6	885.507	-1.38238	0.689812	-2.00399	0.0450713	0.425531
RAB27B	545.127	-1.38629	0.505253	-2.74376	0.00607404	0.152136
CDHR3	324.234	-1.3909	0.50296	-2.76542	0.00568491	0.14699
FOXC2	48.7208	-1.39225	0.694708	-2.00408	0.0450612	0.425531
CHSY3	137.16	-1.39297	0.526836	-2.64404	0.00819232	0.183549
SLC34A2	1958.3	-1.39752	0.621494	-2.24865	0.024535	0.315568
TNFAIP8L3	68.8669	-1.39933	0.464922	-3.00981	0.00261411	0.0902534
ELL2	1017.9	-1.40003	0.28315	-4.94446	7.64e-07	0.000203098
ESPN	163.2	-1.40073	0.693276	-2.02045	0.043337	0.419965
TNC	88703.2	-1.40474	0.46218	-3.03937	0.00237076	0.0841334
BACH2	2297.93	-1.40516	0.353504	-3.97496	7.04e-05	0.00659269
MSC	239.788	-1.40794	0.576489	-2.44227	0.014595	0.245175
ABCA1	13593.4	-1.40813	0.452399	-3.11258	0.00185463	0.0702617
SOCS1	52.3466	-1.41053	0.57021	-2.4737	0.013372	0.2364
LOXL2	9609.44	-1.41066	0.706176	-1.9976	0.0457603	0.426712
RP11-500C11.3	22.337	-1.41266	0.673511	-2.09746	0.0359527	0.381129
FOSL2	11508	-1.41283	0.485203	-2.91183	0.00359321	0.110033
PRUNE2	5067.59	-1.41356	0.445189	-3.17519	0.0014974	0.0617477
IFI35	394.097	-1.41449	0.585219	-2.41703	0.0156478	0.254175
PDE1C	2165.59	-1.41679	0.469548	-3.01734	0.00255003	0.0885621
EMP3	2526.02	-1.41705	0.412089	-3.43871	0.000584484	0.0319615
NPTX1	120.993	-1.41844	0.390867	-3.62895	0.00028458	0.0192715
PRSS23	12903	-1.41871	0.456004	-3.11117	0.00186348	0.0702617
ACSBG1	926.628	-1.41924	0.428016	-3.31586	0.000913621	0.0432447
NECAB1	160.486	-1.42019	0.703675	-2.01824	0.0435659	0.421488
SP100	361.828	-1.42258	0.472078	-3.01344	0.00258306	0.0893567
AC114877.3	49.6961	-1.42312	0.715248	-1.98969	0.0466246	0.428445
NSG2	5075.42	-1.42324	0.501654	-2.8371	0.00455254	0.128258
SLC16A12	34.1962	-1.42395	0.701169	-2.03082	0.0422734	0.415838
CD109	1016.99	-1.42548	0.460246	-3.0972	0.00195355	0.0725699
RP11-359E10.1	68.3037	-1.42655	0.566601	-2.51774	0.0118112	0.222284
KSR2	45.729	-1.42665	0.609041	-2.34244	0.0191579	0.283096
LINC00639	176.089	-1.4286	0.495094	-2.88551	0.00390786	0.116036
BATF3	60.4901	-1.43057	0.599601	-2.38588	0.0170385	0.268829
ITIH5	46.3384	-1.43228	0.593606	-2.41284	0.0158288	0.255568
TXLNB	582.85	-1.43371	0.610074	-2.35006	0.0187706	0.281767
PLXDC1	138.601	-1.43422	0.612258	-2.34251	0.0191546	0.283096
LINC00571	20.1064	-1.4348	0.678114	-2.11587	0.0343561	0.372731
TMCO4	89.6703	-1.43564	0.69561	-2.06386	0.0390308	0.39658
CASP8	177.167	-1.43859	0.398151	-3.61318	0.000302462	0.0200168
MMP19	1300.99	-1.43945	0.395978	-3.63517	0.000277794	0.0188857
ANK1	152.044	-1.4429	0.486113	-2.96824	0.00299506	0.09839
DNAH7	479.309	-1.44298	0.731684	-1.97214	0.0485937	0.43746
FST	50.8195	-1.44475	0.504592	-2.86321	0.00419371	0.121088
CASP1	320.523	-1.44593	0.552858	-2.61538	0.00891285	0.191165
CCL2	448.859	-1.44655	0.562336	-2.5724	0.0100996	0.205351
FLNC	12099.1	-1.44692	0.394312	-3.66948	0.000243043	0.0172561
WNT9A	191.658	-1.44988	0.442755	-3.27468	0.00105781	0.0481292
PROCR	28.9876	-1.45253	0.568528	-2.55489	0.0106223	0.209682
CTA-445C9.15	683.929	-1.45285	0.343753	-4.22643	2.37e-05	0.00284396
LCP1	56.0361	-1.45361	0.409682	-3.54815	0.000387941	0.0237183
GUCY1A2	2131.61	-1.45952	0.357817	-4.07896	4.52e-05	0.00465811
COL6A2	12658.2	-1.45958	0.412047	-3.54226	0.000396717	0.0240876
TNN	61.136	-1.46002	0.709063	-2.05908	0.0394863	0.398895
METTL7B	66.1	-1.46296	0.46835	-3.12365	0.00178621	0.068474
LRRC55	119.027	-1.46406	0.632791	-2.31365	0.0206868	0.292808
FAT4	341.787	-1.46476	0.645941	-2.26763	0.0233516	0.307766
ATF3	1509.28	-1.46539	0.495324	-2.95844	0.003092	0.100265
AJAP1	75.0498	-1.4702	0.380259	-3.86631	0.000110497	0.00935989
DCDC1	144.891	-1.47027	0.691733	-2.12549	0.033546	0.368713
ANO4	122.143	-1.47146	0.49219	-2.98961	0.00279335	0.095136
CDCP1	248.462	-1.47537	0.369954	-3.98799	6.66e-05	0.00637675
SLC15A3	888.163	-1.47828	0.585391	-2.52528	0.0115605	0.219888
C2orf88	106.851	-1.48038	0.593613	-2.49385	0.0126366	0.230001
TAGLN	14845.1	-1.4851	0.576433	-2.57636	0.00998458	0.204335
APOE	3865.46	-1.48748	0.664149	-2.23968	0.0251116	0.317647
RN7SL721P	25.3032	-1.48876	0.65246	-2.28177	0.0225031	0.303628
PALM2	73.1715	-1.49066	0.388453	-3.83744	0.000124324	0.010088
GRIN3A	32.7552	-1.49079	0.622518	-2.39477	0.0166306	0.264471
CPT1A	2745.76	-1.49728	0.290777	-5.14925	2.62e-07	9.03e-05
SDK1	3658.72	-1.49806	0.419139	-3.57414	0.000351376	0.0219398
LEPREL1	677.616	-1.50007	0.43435	-3.45359	0.00055317	0.0305336
ACTN1	19942.3	-1.50055	0.428564	-3.50133	0.000462939	0.0268139
LOX	944.685	-1.50209	0.446101	-3.36717	0.000759451	0.0379898
CXCL16	101.722	-1.50294	0.470995	-3.19098	0.00141792	0.0594444
PPP1R42	54.215	-1.50295	0.689837	-2.1787	0.0293538	0.343684
PSMB9	267.212	-1.5045	0.604779	-2.48768	0.0128581	0.231288
SPHK1	355.903	-1.50607	0.455762	-3.30451	0.000951433	0.0446742
MIR4435-1HG	760.057	-1.50824	0.426113	-3.53952	0.000400849	0.0240893
LDLRAP1	157.954	-1.50948	0.530119	-2.84744	0.00440728	0.125167
APOL3	22.9064	-1.51013	0.719752	-2.09812	0.0358944	0.381057
FILIP1L	1141.47	-1.51096	0.35412	-4.26681	1.98e-05	0.00245111
TNFSF4	105.453	-1.51515	0.564397	-2.68455	0.00726285	0.17305
S100A10	4681.32	-1.51584	0.308657	-4.91107	9.06e-07	0.000224635
IRAK2	182.554	-1.51629	0.366735	-4.13455	3.56e-05	0.00388955
SLC26A7	28.9094	-1.51744	0.661567	-2.2937	0.0218076	0.300696
SIAH3	72.1915	-1.52376	0.673041	-2.26399	0.0235745	0.309084
SAMD9L	220.284	-1.52625	0.623653	-2.44727	0.0143944	0.244344
ADAMTS16	458.738	-1.52859	0.489213	-3.12458	0.00178056	0.0684545
ACTA2	16610.3	-1.52924	0.59211	-2.58269	0.0098033	0.20356
S100A3	186.121	-1.52935	0.630039	-2.4274	0.0152077	0.250515
CACNA1E	562.201	-1.53061	0.482254	-3.17387	0.0015042	0.0618832
DNAH9	175.658	-1.53382	0.666398	-2.30166	0.0213542	0.297195
CTD-2168K21.2	23.3544	-1.53511	0.6515	-2.35627	0.0184595	0.280163
TMEM132D	308.692	-1.53649	0.565285	-2.71808	0.00656615	0.161928
CASQ1	65.685	-1.53848	0.540238	-2.84779	0.00440243	0.125167
ABCB11	65.7734	-1.53876	0.534664	-2.878	0.00400205	0.117252
LINC01094	133.266	-1.53932	0.769995	-1.99914	0.0455936	0.426302
LINC00152	308.003	-1.54034	0.341217	-4.51426	6.35e-06	0.00101709
SVEP1	667.15	-1.54079	0.575203	-2.67869	0.00739113	0.174454
TYMP	50.8336	-1.54383	0.785788	-1.96469	0.0494502	0.441288
PLXNA4	2792.26	-1.55448	0.393815	-3.94724	7.91e-05	0.00725016
SECTM1	35.6647	-1.55465	0.648931	-2.3957	0.0165884	0.264334
FAM189A2	102.254	-1.55568	0.55344	-2.81094	0.00493973	0.13527
EXPH5	29.1006	-1.55627	0.773771	-2.01128	0.044296	0.423692
EFCAB6	162.5	-1.55933	0.684576	-2.27781	0.0227379	0.304423
DPP4	51.8205	-1.55966	0.558819	-2.791	0.00525454	0.140191
KCNAB1	23.7472	-1.55991	0.681887	-2.28764	0.0221587	0.302656
MED14-AS1	17.0318	-1.56108	0.67358	-2.31758	0.0204721	0.290704
DRD4	97.6593	-1.56314	0.595281	-2.62589	0.00864229	0.18777
RASD2	302.952	-1.56565	0.656018	-2.38659	0.0170055	0.268549
FZD8	43.451	-1.56588	0.686564	-2.28075	0.0225633	0.303739
LAMC2	45.961	-1.56808	0.592145	-2.64814	0.00809356	0.182828
DIRAS2	648.418	-1.56952	0.503256	-3.11872	0.00181636	0.0692263
GEM	858.371	-1.57909	0.442013	-3.5725	0.000353594	0.0220003
GPR37	40.2315	-1.57997	0.554231	-2.85073	0.00436184	0.124479
KCNMA1	530.524	-1.58033	0.28034	-5.63718	1.73e-08	1.9e-05
IGFBP3	7011.15	-1.58628	0.4103	-3.86615	0.000110567	0.00935989
RP11-152P17.2	62.4639	-1.58813	0.496665	-3.19759	0.0013858	0.0587507
PCDH20	69.3297	-1.58826	0.610066	-2.60343	0.00922957	0.1958
SLC25A18	1640.26	-1.59044	0.498125	-3.19286	0.00140873	0.0592002
S100A11	2298.27	-1.59251	0.408325	-3.90009	9.62e-05	0.00850817
CXCL12	2309.88	-1.59706	0.420064	-3.80195	0.000143563	0.0115427
LINC01057	86.3781	-1.59745	0.552256	-2.89258	0.00382091	0.114614
KIAA1199	297.806	-1.60185	0.617083	-2.59585	0.00943585	0.198502
OLFML2A	7095.5	-1.60323	0.447318	-3.5841	0.000338236	0.0213465
MYOF	8679.72	-1.61014	0.4429	-3.63544	0.000277503	0.0188857
GATA3	48.9363	-1.61055	0.55166	-2.91946	0.00350639	0.108879
CHI3L1	6616.59	-1.61117	0.586669	-2.74629	0.00602726	0.151971
PPL	307.526	-1.61216	0.497452	-3.24084	0.0011918	0.0525944
GADD45B	4254.3	-1.61436	0.57259	-2.8194	0.0048113	0.132702
WBSCR17	6636.77	-1.61579	0.378163	-4.27272	1.93e-05	0.00241144
CAV1	4599.07	-1.61795	0.476465	-3.39573	0.000684447	0.0354463
SPAG1	897.597	-1.61847	0.692606	-2.33678	0.0194507	0.283096
ARHGAP29	598.288	-1.62249	0.296049	-5.48046	4.24e-08	2.87e-05
GSC	54.7342	-1.62299	0.547291	-2.9655	0.00302193	0.0990877
CDH6	687.279	-1.62306	0.471717	-3.44074	0.000580115	0.0318214
CD44	16960.9	-1.62543	0.402174	-4.04161	5.31e-05	0.00528106
MAOB	552.518	-1.62551	0.735486	-2.21011	0.0270972	0.332159
COBLL1	431.345	-1.62587	0.423209	-3.84177	0.000122152	0.00997972
GBP2	828.522	-1.62659	0.580559	-2.80176	0.00508253	0.138107
GLIS1	31.4678	-1.62904	0.620036	-2.62733	0.00860577	0.18777
RELB	374.762	-1.63254	0.455135	-3.58693	0.0003346	0.0212694
BEND6	1282.07	-1.63333	0.461329	-3.54049	0.000399388	0.0240893
ABCA13	340.193	-1.63593	0.693089	-2.36034	0.0182581	0.278586
RP11-124N14.3	119.908	-1.64081	0.366532	-4.47657	7.59e-06	0.00118195
IL6R	277.754	-1.64154	0.378166	-4.34079	1.42e-05	0.00190828
GCNT4	16.8786	-1.6466	0.81462	-2.02132	0.043247	0.419324
WHAMMP3	20.3218	-1.65125	0.679839	-2.42888	0.0151454	0.250169
CD36	234.639	-1.65223	0.469031	-3.52263	0.000427283	0.0254176
SLC7A14	152.814	-1.65435	0.7884	-2.09836	0.0358731	0.381057
P4HA3	236.43	-1.6544	0.45844	-3.60877	0.000307658	0.0201384
SOD3	55.9044	-1.66207	0.609889	-2.72519	0.00642636	0.159374
SRPX2	203.094	-1.66364	0.408552	-4.07203	4.66e-05	0.00474351
RP11-86H7.7	70.1515	-1.66436	0.603873	-2.75614	0.00584881	0.149689
ITK	105.352	-1.66804	0.320457	-5.20518	1.94e-07	7.53e-05
TAGLN2	9163.79	-1.67662	0.396608	-4.2274	2.36e-05	0.00284396
KCNK12	31.9738	-1.67852	0.53268	-3.15108	0.00162666	0.0643644
KRT80	215.612	-1.68105	0.625642	-2.68692	0.00721148	0.172511
C10orf107	131.626	-1.68725	0.735776	-2.29315	0.0218392	0.300895
RP11-244K5.8	26.4241	-1.68816	0.857873	-1.96784	0.0490864	0.440067
SLC24A2	80.4319	-1.68949	0.419631	-4.02614	5.67e-05	0.00560882
CXCR4	964.082	-1.68971	0.516521	-3.27133	0.00107042	0.0485773
RGS4	55.5866	-1.69143	0.550275	-3.07378	0.00211363	0.0772134
MGP	49.0818	-1.69206	0.609071	-2.77811	0.00546764	0.143368
CASP4	67.4627	-1.69487	0.680853	-2.48933	0.0127985	0.231288
LRRC48	279.818	-1.70286	0.802434	-2.12211	0.0338282	0.370427
SLIT2	2419.27	-1.70441	0.361444	-4.71556	2.41e-06	0.000476904
FBXO32	631.867	-1.70499	0.296222	-5.7558	8.62e-09	1.08e-05
FBLN2	495.091	-1.70565	0.778999	-2.18954	0.0285576	0.339988
KCNK9	33.4964	-1.70807	0.724347	-2.35808	0.0183695	0.279318
CGNL1	1242.42	-1.70919	0.375633	-4.55016	5.36e-06	0.000890448
WISP1	82.389	-1.7124	0.813932	-2.10386	0.0353905	0.379279
FILIP1	224.889	-1.71285	0.704114	-2.43264	0.0149894	0.248525
AFF2	1155.57	-1.71836	0.412588	-4.16484	3.12e-05	0.00356243
PTRF	8512.96	-1.72265	0.438191	-3.93128	8.45e-05	0.00759065
HS3ST3A1	695.719	-1.72384	0.476349	-3.61886	0.000295906	0.019736
AHNAK2	4466.96	-1.72393	0.542142	-3.17985	0.00147353	0.0613379
SAMD9	124.088	-1.72551	0.599264	-2.87939	0.00398447	0.116931
ANKRD33B	68.481	-1.72761	0.530061	-3.25928	0.00111697	0.0502471
FABP4	42.932	-1.72813	0.878201	-1.9678	0.0490906	0.440067
ABI3BP	582.663	-1.72977	0.377006	-4.58818	4.47e-06	0.000757009
SPON2	1360.59	-1.73239	0.35267	-4.91222	9.01e-07	0.000224635
IL34	116.207	-1.73329	0.549591	-3.15378	0.00161171	0.06429
LRRN4CL	303.183	-1.73474	0.473182	-3.66612	0.000246259	0.0174141
RP11-416O18.1	114.878	-1.73711	0.56603	-3.06893	0.00214827	0.077833
RP11-347E10.1	97.2829	-1.74474	0.776787	-2.2461	0.0246977	0.315815
PDCD1LG2	203.711	-1.74819	0.436038	-4.00926	6.09e-05	0.00595831
SYT12	99.1995	-1.75109	0.626287	-2.79599	0.00517407	0.139304
AC108463.2	27.4642	-1.75349	0.698507	-2.51033	0.0120617	0.224257
B3GALTL	1470.2	-1.75477	0.514325	-3.4118	0.000645354	0.0338196
CTD-3049M7.1	21.6573	-1.76209	0.730523	-2.41209	0.0158614	0.255757
LY6H	180.773	-1.76525	0.781752	-2.25807	0.0239413	0.311641
AQP4	2297.51	-1.7654	0.710387	-2.48513	0.0129505	0.232213
SYNPO	4788.51	-1.76816	0.417443	-4.2357	2.28e-05	0.00278594
HS3ST1	1129.5	-1.77317	0.43541	-4.07241	4.65e-05	0.00474351
LAMP3	39.7729	-1.77336	0.675153	-2.62661	0.00862403	0.18777
SLC44A3	514.231	-1.7836	0.458085	-3.8936	9.88e-05	0.00865218
FOXC1	243.196	-1.79413	0.408821	-4.38854	1.14e-05	0.00166057
SGMS2	186.674	-1.79923	0.518204	-3.47204	0.000516515	0.0289606
TLR3	108.627	-1.80004	0.645061	-2.7905	0.00526272	0.140191
IFIT2	1359.45	-1.80066	0.540182	-3.33344	0.000857805	0.0415709
CHD5	396.703	-1.8024	0.736765	-2.44637	0.0144301	0.244344
HCN4	195.271	-1.80725	0.686153	-2.63389	0.00844135	0.186298
RP11-566J3.2	17.517	-1.80831	0.866817	-2.08615	0.0369653	0.385824
CHRNA9	54.8085	-1.80902	0.609298	-2.96903	0.00298743	0.09839
C2orf50	121.22	-1.81303	0.917771	-1.97547	0.048215	0.436015
ERAP2	944.204	-1.81903	0.536765	-3.38888	0.000701782	0.0360262
VTCN1	26.0874	-1.82511	0.831926	-2.19383	0.0282475	0.33781
TNFRSF12A	1834.15	-1.82568	0.330341	-5.52665	3.26e-08	2.3e-05
RP11-26J3.1	16.3054	-1.82585	0.744874	-2.45122	0.0142374	0.243863
SYNC	1639.53	-1.838	0.352465	-5.21471	1.84e-07	7.37e-05
TMEM47	2706.68	-1.83884	0.5756	-3.19465	0.00139999	0.0591151
RP11-524D16__A.3	33.6198	-1.84449	0.595812	-3.09576	0.0019631	0.0727258
ANXA1	8578.87	-1.84536	0.394269	-4.68045	2.86e-06	0.000530549
PIFO	890.166	-1.85637	0.750706	-2.47283	0.0134047	0.23674
ABCA8	40.6433	-1.85673	0.761128	-2.43944	0.01471	0.245977
C4orf19	42.3031	-1.8602	0.691834	-2.6888	0.00717095	0.172511
ADAMTS15	11076.2	-1.86383	0.499086	-3.73448	0.000188103	0.0142151
NRP2	3056.1	-1.86471	0.397681	-4.68896	2.75e-06	0.000519894
RP11-552F3.9	20.7924	-1.86598	0.900759	-2.07156	0.0383062	0.394211
IER3	1924.97	-1.87687	0.30234	-6.20782	5.37e-10	2.37e-06
C5AR1	123.631	-1.87834	0.87457	-2.14773	0.0317354	0.359123
FOSL1	113.867	-1.87958	0.499513	-3.76283	0.000168	0.0129743
HERC5	45.3015	-1.87969	0.647294	-2.90392	0.00368523	0.112072
PDE8B	1746.11	-1.89443	0.689605	-2.74712	0.00601203	0.151971
BNC2	198.041	-1.90155	0.458301	-4.14914	3.34e-05	0.00371922
OASL	20.8096	-1.90676	0.875705	-2.1774	0.0294505	0.343964
PALM2-AKAP2	18.7155	-1.92555	0.923328	-2.08545	0.0370286	0.386027
ASB9	34.5204	-1.92601	0.633583	-3.03987	0.00236678	0.0841334
C1orf173	88.6186	-1.92866	0.822844	-2.3439	0.0190835	0.283096
FGD5	51.3995	-1.92957	0.665534	-2.89929	0.00374013	0.112961
HRH1	1041.99	-1.93062	0.448563	-4.30401	1.68e-05	0.00217164
ANKRD55	21.1189	-1.93566	0.776451	-2.49295	0.0126685	0.230005
KCTD4	15.7723	-1.93825	0.854874	-2.2673	0.0233722	0.307807
PACRG	255.708	-1.9409	0.764211	-2.53975	0.0110932	0.215594
SYTL5	30.6913	-1.94847	0.652505	-2.98613	0.00282529	0.0956688
AC007362.1	316.006	-1.96369	0.417164	-4.70725	2.51e-06	0.000491223
HERC6	220.486	-1.96435	0.728284	-2.69723	0.00699182	0.169421
FAM196A	98.533	-1.97096	0.474889	-4.15037	3.32e-05	0.00371922
MAP3K7CL	158.456	-1.97816	0.417789	-4.73483	2.19e-06	0.000452456
IFIT1	1230.31	-1.98364	0.541954	-3.66017	0.000252053	0.0176117
LUM	316.15	-1.98409	0.617973	-3.21064	0.00132441	0.0567165
GLIPR1	2824.34	-1.98553	0.432645	-4.58929	4.45e-06	0.000757009
GLRA2	21.8336	-1.9887	0.682295	-2.91473	0.00355998	0.109783
GBP1	616.008	-1.99045	0.583242	-3.41274	0.000643131	0.0338196
APOL6	764.004	-1.99712	0.634389	-3.1481	0.00164335	0.064734
RBM47	18.3712	-2.02054	0.7851	-2.57361	0.0100643	0.204869
HMCN2	189.225	-2.02359	0.362924	-5.5758	2.46e-08	2.08e-05
RP11-597D13.9	29.6942	-2.02582	0.811583	-2.49613	0.0125557	0.229099
SLC6A12	15.4823	-2.02791	1.02611	-1.97631	0.0481194	0.436015
MLIP	189.594	-2.02886	0.902885	-2.24708	0.0246348	0.315815
EVA1C	1590.18	-2.02937	0.696835	-2.91226	0.0035882	0.110033
PTGES	64.3122	-2.03409	0.684799	-2.97035	0.00297459	0.09839
EVI2A	403.273	-2.03499	0.5648	-3.60302	0.000314539	0.0203618
C2orf40	137.474	-2.04457	0.865396	-2.36259	0.0181479	0.278586
DNAH5	348.211	-2.04723	0.620029	-3.30184	0.000960537	0.044904
C9orf47	59.7	-2.05267	0.63813	-3.2167	0.00129673	0.0561003
NKX6-2	1484.59	-2.05499	0.632906	-3.24691	0.00116667	0.0518754
ACTA1	105.247	-2.06087	0.713037	-2.89027	0.00384905	0.115211
C8orf34	63.4149	-2.07238	1.05215	-1.96965	0.0488781	0.439778
ANKRD34B	44.2591	-2.07461	1.05614	-1.96433	0.0494918	0.441288
NOV	491.117	-2.08243	0.372246	-5.59424	2.22e-08	2.08e-05
MICAL2	240.45	-2.08785	0.714707	-2.92127	0.00348605	0.108641
IFIH1	380.619	-2.09411	0.619972	-3.37775	0.000730816	0.0368716
IFIT3	746.973	-2.10143	0.604246	-3.47776	0.000505617	0.0285349
AHNAK	17830.6	-2.10385	0.464204	-4.53215	5.84e-06	0.000943161
FNDC1	205.967	-2.11413	0.427697	-4.94307	7.69e-07	0.000203098
ZBTB7C	51.5449	-2.13309	0.851978	-2.50369	0.0122905	0.226845
GABRG1	23.9456	-2.13444	0.873631	-2.44318	0.0145584	0.245175
FAM150B	21.0303	-2.15457	0.663089	-3.24929	0.00115695	0.0515735
AKAP2	15.2388	-2.15599	0.795483	-2.71029	0.00672242	0.165088
PAMR1	35.0995	-2.15686	1.08424	-1.98929	0.0466696	0.428445
PAPPA2	73.5598	-2.16464	0.974732	-2.22076	0.0263675	0.326727
LRRC46	120.154	-2.16893	0.963662	-2.25072	0.0244033	0.314542
NFATC2	121.323	-2.17071	0.685126	-3.16833	0.00153316	0.0622461
COL10A1	44.9903	-2.19755	0.865534	-2.53895	0.0111186	0.21585
RP11-297M9.2	26.82	-2.20871	0.867597	-2.54578	0.0109033	0.213515
NIPAL4	88.8392	-2.21257	0.705412	-3.13657	0.00170938	0.066443
RASL10A	198.115	-2.21296	0.660732	-3.34926	0.00081029	0.0396276
C9orf171	127.335	-2.21935	0.905845	-2.45003	0.0142844	0.243999
2025-12-01	16.0299	-2.23115	0.843619	-2.64474	0.00817546	0.183549
NEK5	95.6355	-2.23584	1.0671	-2.09525	0.0361492	0.382291
RP5-855F14.1	63.6045	-2.25876	0.782794	-2.88551	0.00390782	0.116036
C20orf26	92.2426	-2.25915	1.03158	-2.18999	0.0285246	0.339825
FAM129A	1213.76	-2.26241	0.573494	-3.94495	7.98e-05	0.00728187
RARRES3	240.05	-2.26529	0.711389	-3.18433	0.00145092	0.0606262
MPP4	24.3005	-2.27374	0.666396	-3.41199	0.000644904	0.0338196
DYNLRB2	16.6921	-2.29633	1.08396	-2.11846	0.0341357	0.371326
LINC00941	21.447	-2.29928	0.685502	-3.35415	0.000796084	0.0392645
DKK1	275.907	-2.29931	0.608582	-3.77815	0.000158	0.01242
LY96	31.5071	-2.29939	0.683435	-3.36446	0.000766937	0.0382556
S1PR3	1754.92	-2.30159	0.39065	-5.89169	3.82e-09	8.41e-06
CRYAB	17615.2	-2.30781	0.341153	-6.76474	1.34e-11	2.35e-07
OLFML2B	2779.23	-2.32646	0.363987	-6.3916	1.64e-10	9.63e-07
RP11-215G15.5	233.104	-2.32931	0.465898	-4.99962	5.74e-07	0.000168578
HKDC1	102.558	-2.3604	0.799608	-2.95194	0.00315782	0.101837
TMEM132E	860.231	-2.36519	0.541111	-4.371	1.24e-05	0.0017284
C16orf71	69.8766	-2.3696	0.966097	-2.45275	0.0141768	0.243816
MMP10	22.4962	-2.36984	0.92355	-2.56602	0.0102874	0.206782
GPR22	48.6727	-2.37479	0.969592	-2.44927	0.0143146	0.243999
WDR65	74.3214	-2.38867	1.0889	-2.19366	0.0282595	0.33781
GBP5	17.569	-2.39749	0.755017	-3.17541	0.00149625	0.0617477
RASGEF1A	46.5951	-2.40354	1.18851	-2.02232	0.0431429	0.419007
CDH8	45.1704	-2.40361	0.809289	-2.97002	0.00297776	0.09839
GRIN2A	70.2976	-2.4351	0.644168	-3.78023	0.000156681	0.0123715
TNR	569.683	-2.46785	0.776792	-3.17698	0.0014882	0.0617477
MORN5	60.1023	-2.47842	1.10323	-2.24651	0.0246717	0.315815
BDKRB2	39.6009	-2.48971	0.858278	-2.90082	0.00372192	0.112798
APOL1	83.5179	-2.51018	1.06552	-2.35582	0.0184819	0.280163
LRRC10B	115.418	-2.53072	0.943134	-2.68331	0.00728979	0.173458
ANKRD63	21.3184	-2.53623	1.13538	-2.23381	0.0254953	0.320233
CER1	142.814	-2.54775	0.765851	-3.32669	0.000878834	0.0421649
RP11-288G11.3	258.973	-2.56707	1.26767	-2.02502	0.0428649	0.418018
GALR1	32.5797	-2.64106	0.683109	-3.86623	0.000110531	0.00935989
ECM2	949.85	-2.6663	1.2651	-2.10758	0.0350673	0.377423
FRMD3	1187.5	-2.67044	0.731909	-3.6486	0.000263674	0.0182786
RASEF	19.1697	-2.67223	1.33552	-2.00089	0.045404	0.426302
EFCAB10	55.7642	-2.68904	1.09916	-2.44645	0.0144271	0.244344
PARM1	1106.39	-2.71751	0.687261	-3.95412	7.68e-05	0.0070817
GALNT15	1427.09	-2.81264	1.13396	-2.48037	0.0131247	0.233906
DRD1	18.5019	-2.84787	1.09407	-2.60301	0.00924092	0.195805
MOG	18.6469	-2.85646	1.01385	-2.81744	0.00484076	0.132974
LINC00346	16.8522	-2.91824	0.925615	-3.15275	0.00161739	0.06429
GLDN	53.606	-2.92177	1.06822	-2.73517	0.00623487	0.155281
CARD16	17.236	-2.92773	1.10712	-2.64445	0.00818241	0.183549
RP11-503N18.3	32.6109	-2.94048	1.48179	-1.98441	0.0472104	0.431332
IFI6	4160.91	-3.01421	1.41715	-2.12696	0.0334237	0.368058
IL33	71.5009	-3.07863	0.875211	-3.51758	0.000435494	0.0257607
LINC00880	37.678	-3.18105	1.2213	-2.60464	0.00919709	0.195347
ANGPTL4	2000.96	-3.23573	0.555582	-5.82403	5.74e-09	1.01e-05
IL32	284.69	-3.24992	1.2948	-2.50998	0.0120738	0.224257
SLN	27.3686	-3.26885	0.876612	-3.72896	0.000192273	0.0144681
BMP6	54.7944	-3.27366	1.30709	-2.50453	0.0122614	0.226546
OAS3	142.693	-3.30508	0.902705	-3.66131	0.000250926	0.0176117
DAW1	40.4933	-3.40394	1.16616	-2.91894	0.00351223	0.108879
ROPN1L	55.2029	-3.55594	1.19951	-2.96449	0.00303183	0.0992276
C1orf222	26.3746	-3.56243	1.62114	-2.19748	0.0279861	0.336857
AKAP14	22.203	-3.58071	1.48938	-2.40416	0.0162097	0.26042
OAS1	31.3898	-3.63816	1.32517	-2.74543	0.00604318	0.151971
COL12A1	988.372	-3.78122	0.627184	-6.02888	1.65e-09	4.85e-06
FAM83H-AS1	23.5153	-3.92204	1.42678	-2.74888	0.00597988	0.151939
CCNO	29.3502	-3.97514	1.61739	-2.45775	0.013981	0.242301
FAM183A	20.2254	-3.99921	1.71675	-2.32953	0.0198313	0.286455
ICOSLG	316.766	-4.10082	0.687185	-5.96756	2.41e-09	6.06e-06
CRYBB1	26.7957	-5.5096	1.74768	-3.15252	0.00161866	0.06429
GJB2	22.0739	-6.2062	1.75339	-3.53953	0.000400834	0.0240893
FAM216B	16.7645	-20.8366	4.41022	-4.72461	2.31e-06	0.000461326
