# Supplementary material for: Age and Maturation Stage Linked Consequences of Fibrinogen on Human Oligodendroglia
Source: J Neurosci Res. 2026 Mar 22;104(3):e70120. doi: 10.1002/jnr.70120 (PMC13006721; doi:10.1002/jnr.70120)
Supplement: Supplementary file 3 — File S2: GO Term analysis results in iPSC‐OPCs. [file JNR-104-e70120-s001.csv]

source	term_name	term_id	highlighted	adjusted_p_value	negative_log10_of_adjusted_p_value	term_size	query_size	intersection_size	effective_domain_size	intersections
GO:MF	microtubule binding	GO:0008017	TRUE	3.04E-23	22.51701962	278	168	31	20212	NUF2,DLGAP5,KIF15,CENPE,KIF14,KIFC1,KIF2C,SPAG5,NDC80,SPC24,NUSAP1,KIF4A,KIF18B,FAM83D,BIRC5,GTSE1,CENPF,SKA1,PLK1,KIF20A,SKA3,PRC1,KIF11,KIF18A,KIF23,RACGAP1,KIF22,KIF20B,GAS2L3,KNSTRN,KIF21A
GO:MF	tubulin binding	GO:0015631	FALSE	6.24E-20	19.20495063	389	168	32	20212	NUF2,DLGAP5,KIF15,CENPE,KIF14,KIFC1,KIF2C,SPAG5,NDC80,SPC24,NUSAP1,KIF4A,KIF18B,FAM83D,BIRC5,GTSE1,CENPF,SKA1,PLK1,KIF20A,SKA3,PRC1,KIF11,KIF18A,KIF23,RACGAP1,KIF22,KIF20B,CENPJ,GAS2L3,KNSTRN,KIF21A
GO:MF	microtubule motor activity	GO:0003777	TRUE	2.63E-13	12.58074887	68	168	14	20212	KIF15,CENPE,KIF14,KIFC1,KIF2C,KIF4A,KIF18B,KIF20A,KIF11,KIF18A,KIF23,KIF22,KIF20B,KIF21A
GO:MF	cytoskeletal protein binding	GO:0008092	FALSE	4.72E-11	10.32620931	1002	168	36	20212	NUF2,DLGAP5,KIF15,CENPE,IQGAP3,KIF14,KIFC1,KIF2C,SPAG5,NDC80,SPC24,NUSAP1,KIF4A,KIF18B,FAM83D,BIRC5,GTSE1,CENPF,SKA1,PLK1,KIF20A,SKA3,PRC1,KIF11,KIF18A,KIF23,SMTN,RACGAP1,KIF22,KIF20B,CENPJ,GAS2L3,TMSB15A,KNSTRN,LMO7,KIF21A
GO:MF	ATP binding	GO:0005524	TRUE	2.62E-10	9.582391883	1500	168	43	20212	PIF1,FLT4,AURKB,TOP2A,UBE2C,UBE2T,BUB1B,KIF15,CENPE,KIF14,KIFC1,KIF2C,TTK,KIF4A,RAD54L,KIF18B,NEK2,PBK,PLK1,BUB1,KIF20A,ERCC6L,CIT,KIF11,CDK1,POLQ,AURKA,KIF18A,MKI67,KIF23,PKMYT1,DNA2,ATAD5,PLK4,BLM,CHEK2,KIF22,DGKG,ATAD2,KIF20B,SMC4,UBE2S,KIF21A
GO:MF	cytoskeletal motor activity	GO:0003774	FALSE	5.42E-10	9.265997216	115	168	14	20212	KIF15,CENPE,KIF14,KIFC1,KIF2C,KIF4A,KIF18B,KIF20A,KIF11,KIF18A,KIF23,KIF22,KIF20B,KIF21A
GO:MF	adenyl ribonucleotide binding	GO:0032559	FALSE	9.79E-10	9.009188197	1560	168	43	20212	PIF1,FLT4,AURKB,TOP2A,UBE2C,UBE2T,BUB1B,KIF15,CENPE,KIF14,KIFC1,KIF2C,TTK,KIF4A,RAD54L,KIF18B,NEK2,PBK,PLK1,BUB1,KIF20A,ERCC6L,CIT,KIF11,CDK1,POLQ,AURKA,KIF18A,MKI67,KIF23,PKMYT1,DNA2,ATAD5,PLK4,BLM,CHEK2,KIF22,DGKG,ATAD2,KIF20B,SMC4,UBE2S,KIF21A
GO:MF	adenyl nucleotide binding	GO:0030554	FALSE	7.79E-09	8.108429577	1661	168	43	20212	PIF1,FLT4,AURKB,TOP2A,UBE2C,UBE2T,BUB1B,KIF15,CENPE,KIF14,KIFC1,KIF2C,TTK,KIF4A,RAD54L,KIF18B,NEK2,PBK,PLK1,BUB1,KIF20A,ERCC6L,CIT,KIF11,CDK1,POLQ,AURKA,KIF18A,MKI67,KIF23,PKMYT1,DNA2,ATAD5,PLK4,BLM,CHEK2,KIF22,DGKG,ATAD2,KIF20B,SMC4,UBE2S,KIF21A
GO:MF	ATP-dependent activity	GO:0140657	FALSE	6.82E-08	7.166026407	580	168	24	20212	PIF1,TOP2A,KIF15,CENPE,KIF14,KIFC1,KIF2C,KIF4A,RAD54L,KIF18B,KIF20A,ERCC6L,KIF11,POLQ,KIF18A,KIF23,DNA2,ATAD5,BLM,KIF22,ATAD2,KIF20B,SMC4,KIF21A
GO:MF	purine ribonucleoside triphosphate binding	GO:0035639	FALSE	2.58E-07	6.588798722	1853	168	43	20212	PIF1,FLT4,AURKB,TOP2A,UBE2C,UBE2T,BUB1B,KIF15,CENPE,KIF14,KIFC1,KIF2C,TTK,KIF4A,RAD54L,KIF18B,NEK2,PBK,PLK1,BUB1,KIF20A,ERCC6L,CIT,KIF11,CDK1,POLQ,AURKA,KIF18A,MKI67,KIF23,PKMYT1,DNA2,ATAD5,PLK4,BLM,CHEK2,KIF22,DGKG,ATAD2,KIF20B,SMC4,UBE2S,KIF21A
GO:MF	ribonucleotide binding	GO:0032553	FALSE	2.93E-07	6.533345622	1936	168	44	20212	PIF1,FLT4,AURKB,TOP2A,UBE2C,UBE2T,BUB1B,KIF15,CENPE,KIF14,KIFC1,KIF2C,TTK,KIF4A,RAD54L,KIF18B,NEK2,PBK,PLK1,BUB1,KIF20A,ERCC6L,CIT,KIF11,CDK1,POLQ,AURKA,KIF18A,MKI67,KIF23,PKMYT1,DNA2,ATAD5,PLK4,BLM,CHEK2,KIF22,DGKG,ATAD2,KIF20B,PRIM1,SMC4,UBE2S,KIF21A
GO:MF	protein binding	GO:0005515	FALSE	3.61E-07	6.442338059	14838	168	155	20212	FLT4,NMU,TROAP,FAM72B,MXD3,SLC7A3,NUF2,AURKB,CDC25C,HMGB2,FAM64A,TOP2A,UBE2C,ESPL1,UBE2T,MND1,DLGAP5,HJURP,BUB1B,KIF15,SPC25,CDCA8,CENPE,IQGAP3,KIF14,KIFC1,SLC13A5,KIF2C,EME1,SPAG5,ARHGEF39,HMMR,PTTG1,WDR62,NDC80,CENPU,CCNB2,TTK,CDCA3,CDC20,SGOL1,E2F7,SPC24,NUSAP1,KIF4A,FAM72A,RAD54L,KIF18B,NEK2,ASPM,CCDC150,FAM83D,PBK,TACC3,E2F2,RAD51AP1,FANCI,RRM2,BIRC5,GTSE1,CENPF,SKA1,MTFR2,PLK1,BUB1,CDC45,NC…
GO:MF	purine ribonucleotide binding	GO:0032555	FALSE	7.63E-07	6.117307086	1919	168	43	20212	PIF1,FLT4,AURKB,TOP2A,UBE2C,UBE2T,BUB1B,KIF15,CENPE,KIF14,KIFC1,KIF2C,TTK,KIF4A,RAD54L,KIF18B,NEK2,PBK,PLK1,BUB1,KIF20A,ERCC6L,CIT,KIF11,CDK1,POLQ,AURKA,KIF18A,MKI67,KIF23,PKMYT1,DNA2,ATAD5,PLK4,BLM,CHEK2,KIF22,DGKG,ATAD2,KIF20B,SMC4,UBE2S,KIF21A
GO:MF	ATP hydrolysis activity	GO:0016887	TRUE	8.83E-07	6.054186757	404	168	19	20212	PIF1,KIF15,KIF14,KIFC1,KIF2C,RAD54L,KIF18B,KIF20A,ERCC6L,KIF18A,KIF23,DNA2,ATAD5,BLM,KIF22,ATAD2,KIF20B,SMC4,KIF21A
GO:MF	purine nucleotide binding	GO:0017076	FALSE	3.68414E-06	5.433664299	2021	168	43	20212	PIF1,FLT4,AURKB,TOP2A,UBE2C,UBE2T,BUB1B,KIF15,CENPE,KIF14,KIFC1,KIF2C,TTK,KIF4A,RAD54L,KIF18B,NEK2,PBK,PLK1,BUB1,KIF20A,ERCC6L,CIT,KIF11,CDK1,POLQ,AURKA,KIF18A,MKI67,KIF23,PKMYT1,DNA2,ATAD5,PLK4,BLM,CHEK2,KIF22,DGKG,ATAD2,KIF20B,SMC4,UBE2S,KIF21A
GO:MF	nucleotide binding	GO:0000166	FALSE	1.25735E-05	4.900542463	2187	168	44	20212	PIF1,FLT4,AURKB,TOP2A,UBE2C,UBE2T,BUB1B,KIF15,CENPE,KIF14,KIFC1,KIF2C,TTK,KIF4A,RAD54L,KIF18B,NEK2,PBK,PLK1,BUB1,KIF20A,ERCC6L,CIT,KIF11,CDK1,POLQ,AURKA,KIF18A,MKI67,KIF23,PKMYT1,DNA2,ATAD5,PLK4,BLM,CHEK2,KIF22,DGKG,ATAD2,KIF20B,PRIM1,SMC4,UBE2S,KIF21A
GO:MF	nucleoside phosphate binding	GO:1901265	FALSE	1.27465E-05	4.894610647	2188	168	44	20212	PIF1,FLT4,AURKB,TOP2A,UBE2C,UBE2T,BUB1B,KIF15,CENPE,KIF14,KIFC1,KIF2C,TTK,KIF4A,RAD54L,KIF18B,NEK2,PBK,PLK1,BUB1,KIF20A,ERCC6L,CIT,KIF11,CDK1,POLQ,AURKA,KIF18A,MKI67,KIF23,PKMYT1,DNA2,ATAD5,PLK4,BLM,CHEK2,KIF22,DGKG,ATAD2,KIF20B,PRIM1,SMC4,UBE2S,KIF21A
GO:MF	carbohydrate derivative binding	GO:0097367	FALSE	2.01147E-05	4.696485431	2304	168	45	20212	PIF1,FLT4,AURKB,TOP2A,UBE2C,UBE2T,BUB1B,KIF15,CENPE,KIF14,KIFC1,KIF2C,HMMR,TTK,KIF4A,RAD54L,KIF18B,NEK2,PBK,PLK1,BUB1,KIF20A,ERCC6L,CIT,KIF11,CDK1,POLQ,AURKA,KIF18A,MKI67,KIF23,PKMYT1,DNA2,ATAD5,PLK4,BLM,CHEK2,KIF22,DGKG,ATAD2,KIF20B,PRIM1,SMC4,UBE2S,KIF21A
GO:MF	heterocyclic compound binding	GO:1901363	FALSE	2.64181E-05	4.578098493	2325	168	45	20212	PIF1,FLT4,AURKB,TOP2A,UBE2C,UBE2T,BUB1B,KIF15,CENPE,KIF14,KIFC1,KIF2C,TTK,KIF4A,RAD54L,KIF18B,NEK2,PBK,PLK1,BUB1,KIF20A,ERCC6L,CIT,KIF11,CDK1,POLQ,AURKA,KIF18A,MKI67,KIF23,PKMYT1,DNA2,TYMS,ATAD5,PLK4,BLM,CHEK2,KIF22,DGKG,ATAD2,KIF20B,PRIM1,SMC4,UBE2S,KIF21A
GO:MF	anion binding	GO:0043168	FALSE	4.5521E-05	4.341788039	2452	168	46	20212	PIF1,FLT4,AURKB,TOP2A,UBE2C,UBE2T,BUB1B,KIF15,CENPE,KIF14,KIFC1,KIF2C,TTK,KIF4A,RAD54L,KIF18B,NEK2,PBK,PLK1,BUB1,KIF20A,ERCC6L,CIT,KIF11,CDK1,POLQ,AURKA,KIF18A,MKI67,KIF23,PKMYT1,DNA2,TYMS,ATAD5,PLK4,BLM,CHEK2,RACGAP1,KIF22,DGKG,ATAD2,KIF20B,SMC4,RBP1,UBE2S,KIF21A
GO:MF	plus-end-directed microtubule motor activity	GO:0008574	FALSE	0.000109859	3.959163297	16	168	5	20212	KIF14,KIF18B,KIF11,KIF18A,KIF20B
GO:MF	anaphase-promoting complex binding	GO:0010997	TRUE	0.000407065	3.390336616	9	168	4	20212	CDC20,PLK1,CCNF,UBE2S
GO:MF	kinase binding	GO:0019900	TRUE	0.000500318	3.300753639	790	168	22	20212	AURKB,CDC25C,TOP2A,KIF14,SGOL1,FAM83D,PLK1,CCNA2,KIF20A,FOXM1,CIT,TPX2,PRC1,KIF11,CCNB1,AURKA,CEP152,BORA,CHEK2,RACGAP1,CENPJ,CKS1B
GO:MF	DNA secondary structure binding	GO:0000217	TRUE	0.000663644	3.178064694	40	168	6	20212	HMGB2,NEIL3,RAD51AP1,BLM,GEN1,POU3F4
GO:MF	protein kinase binding	GO:0019901	FALSE	0.001292204	2.888668862	706	168	20	20212	CDC25C,TOP2A,KIF14,FAM83D,PLK1,CCNA2,KIF20A,FOXM1,CIT,TPX2,PRC1,KIF11,CCNB1,AURKA,CEP152,BORA,CHEK2,RACGAP1,CENPJ,CKS1B
GO:MF	catalytic activity, acting on DNA	GO:0140097	FALSE	0.005467288	2.262228043	248	168	11	20212	PIF1,TOP2A,EME1,RAD54L,NEIL3,ERCC6L,POLQ,DNA2,ATAD5,BLM,GEN1
GO:MF	ATP-dependent activity, acting on DNA	GO:0008094	FALSE	0.006394284	2.194208055	123	168	8	20212	PIF1,TOP2A,RAD54L,ERCC6L,POLQ,DNA2,ATAD5,BLM
GO:MF	protein serine kinase activity	GO:0106310	TRUE	0.007279451	2.13790136	359	168	13	20212	AURKB,BUB1B,TTK,NEK2,PBK,PLK1,BUB1,CIT,CDK1,AURKA,PKMYT1,PLK4,CHEK2
GO:MF	kinetochore binding	GO:0043515	TRUE	0.008026414	2.09547842	6	168	3	20212	CENPE,TTK,CENPH
GO:MF	ribonucleoside triphosphate phosphatase activity	GO:0017111	FALSE	0.008613872	2.06480161	734	168	19	20212	PIF1,KIF15,KIF14,KIFC1,KIF2C,RAD54L,KIF18B,KIF20A,ERCC6L,KIF18A,KIF23,DNA2,ATAD5,BLM,KIF22,ATAD2,KIF20B,SMC4,KIF21A
GO:MF	pyrophosphatase activity	GO:0016462	FALSE	0.025398284	1.595195627	794	168	19	20212	PIF1,KIF15,KIF14,KIFC1,KIF2C,RAD54L,KIF18B,KIF20A,ERCC6L,KIF18A,KIF23,DNA2,ATAD5,BLM,KIF22,ATAD2,KIF20B,SMC4,KIF21A
GO:MF	hydrolase activity, acting on acid anhydrides	GO:0016817	FALSE	0.025834469	1.587800466	795	168	19	20212	PIF1,KIF15,KIF14,KIFC1,KIF2C,RAD54L,KIF18B,KIF20A,ERCC6L,KIF18A,KIF23,DNA2,ATAD5,BLM,KIF22,ATAD2,KIF20B,SMC4,KIF21A
GO:MF	hydrolase activity, acting on acid anhydrides, in phosphorus-containing anhydrides	GO:0016818	FALSE	0.025834469	1.587800466	795	168	19	20212	PIF1,KIF15,KIF14,KIFC1,KIF2C,RAD54L,KIF18B,KIF20A,ERCC6L,KIF18A,KIF23,DNA2,ATAD5,BLM,KIF22,ATAD2,KIF20B,SMC4,KIF21A
GO:MF	cyclin-dependent protein serine/threonine kinase regulator activity	GO:0016538	TRUE	0.034736577	1.459212984	48	168	5	20212	CCNB2,CCNA2,CCNB1,CCNF,CKS1B
GO:MF	single-stranded DNA binding	GO:0003697	TRUE	0.049982701	1.301180278	121	168	7	20212	HMGB2,RAD54L,NEIL3,RAD51AP1,CDC45,BLM,SMC4
GO:BP	cell cycle process	GO:0022402	TRUE	5.96E-79	78.22460362	1276	171	104	21031	NUF2,AURKB,CDC25C,TOP2A,UBE2C,ESPL1,MND1,DLGAP5,HJURP,BUB1B,SPC25,CDCA8,CENPE,IQGAP3,KIF14,KIFC1,KIF2C,EME1,SPAG5,PTTG1,WDR62,NDC80,CENPU,CCNB2,TTK,CDC20,SGOL1,E2F7,SPC24,NUSAP1,KIF4A,RAD54L,KIF18B,NEK2,ASPM,FAM83D,TACC3,RAD51AP1,RRM2,BIRC5,GTSE1,CENPF,SKA1,PLK1,BUB1,CDC45,NCAPH,CCNA2,KIF20A,MAD2L1,FOXM1,SKA3,CIT,TPX2,PRC1,KIF11,NCAPG,CDK1,CENPA,CDCA2,FANCD2,CDCA5,CCNB1,AURKA,KIF18A,MKI67,TICRR,K…
GO:BP	mitotic cell cycle process	GO:1903047	FALSE	8.79E-77	76.05610057	745	171	87	21031	NUF2,AURKB,CDC25C,UBE2C,ESPL1,DLGAP5,BUB1B,SPC25,CDCA8,CENPE,IQGAP3,KIF14,KIFC1,KIF2C,EME1,SPAG5,WDR62,NDC80,CCNB2,TTK,CDC20,E2F7,SPC24,NUSAP1,KIF4A,KIF18B,NEK2,TACC3,RRM2,BIRC5,GTSE1,CENPF,SKA1,PLK1,BUB1,CDC45,NCAPH,CCNA2,KIF20A,MAD2L1,FOXM1,SKA3,CIT,TPX2,PRC1,KIF11,NCAPG,CDK1,CENPA,CDCA2,FANCD2,CDCA5,CCNB1,AURKA,KIF18A,MKI67,TICRR,KIF23,PKMYT1,CDKN3,ZWINT,DTL,DNA2,STIL,ATAD5,CENPH,CEP55,INCENP,…
GO:BP	cell cycle	GO:0007049	FALSE	9.24E-75	74.03417284	1819	171	113	21031	NUF2,AURKB,CDC25C,FAM64A,TOP2A,UBE2C,ESPL1,MND1,DLGAP5,HJURP,BUB1B,KIF15,SPC25,CDCA8,CENPE,IQGAP3,KIF14,KIFC1,KIF2C,EME1,SPAG5,PTTG1,WDR62,NDC80,CENPU,CCNB2,TTK,CDCA3,CDC20,SGOL1,E2F7,SPC24,NUSAP1,KIF4A,RAD54L,KIF18B,NEK2,ASPM,FAM83D,PBK,TACC3,E2F2,RAD51AP1,FANCI,RRM2,BIRC5,GTSE1,CENPF,SKA1,PLK1,BUB1,CDC45,NCAPH,CCNA2,KIF20A,MAD2L1,FOXM1,ERCC6L,SKA3,CIT,MIS18BP1,TPX2,PRC1,KIF11,NCAPG,CDK1,CENPA,C…
GO:BP	mitotic cell cycle	GO:0000278	FALSE	5.28E-74	73.27756054	895	171	90	21031	NUF2,AURKB,CDC25C,UBE2C,ESPL1,DLGAP5,BUB1B,KIF15,SPC25,CDCA8,CENPE,IQGAP3,KIF14,KIFC1,KIF2C,EME1,SPAG5,WDR62,NDC80,CCNB2,TTK,CDC20,E2F7,SPC24,NUSAP1,KIF4A,KIF18B,NEK2,PBK,TACC3,RRM2,BIRC5,GTSE1,CENPF,SKA1,PLK1,BUB1,CDC45,NCAPH,CCNA2,KIF20A,MAD2L1,FOXM1,SKA3,CIT,TPX2,PRC1,KIF11,NCAPG,CDK1,CENPA,CDCA2,FANCD2,CDCA5,CCNB1,AURKA,KIF18A,MKI67,TICRR,KIF23,PKMYT1,CDKN3,ZWINT,DTL,DNA2,STIL,ATAD5,CENPH,CEP…
GO:BP	chromosome segregation	GO:0007059	FALSE	2.37E-70	69.62496469	425	171	70	21031	NUF2,AURKB,TOP2A,UBE2C,ESPL1,MND1,DLGAP5,HJURP,BUB1B,SPC25,CDCA8,CENPE,KIF14,KIFC1,KIF2C,SPAG5,PTTG1,NDC80,CENPU,CCNB2,TTK,CDC20,SGOL1,SPC24,NUSAP1,KIF4A,KIF18B,NEK2,ASPM,FAM83D,TACC3,BIRC5,CENPF,SKA1,PLK1,BUB1,NCAPH,MAD2L1,SKA3,TPX2,PRC1,KIF11,NCAPG,CDK1,CDCA2,FANCD2,CDCA5,CCNB1,AURKA,KIF18A,MKI67,KIF23,ZWINT,STIL,CENPH,INCENP,CENPK,CHEK2,ESCO2,KNTC1,RACGAP1,KIF22,ECT2,CENPM,CENPJ,SMC4,KNSTRN,IT…
GO:BP	nuclear division	GO:0000280	FALSE	1.35E-65	64.87100821	447	171	68	21031	NUF2,AURKB,CDC25C,TOP2A,UBE2C,ESPL1,MND1,DLGAP5,BUB1B,SPC25,CDCA8,CENPE,KIF14,KIFC1,KIF2C,EME1,SPAG5,PTTG1,NDC80,CCNB2,TTK,CDC20,SGOL1,SPC24,NUSAP1,KIF4A,RAD54L,KIF18B,NEK2,ASPM,RAD51AP1,BIRC5,CENPF,SKA1,PLK1,BUB1,NCAPH,MAD2L1,SKA3,TPX2,PRC1,KIF11,NCAPG,CDK1,CDCA2,FANCD2,CDCA5,CCNB1,AURKA,KIF18A,MKI67,KIF23,PKMYT1,ZWINT,INCENP,BORA,CENPK,CHEK2,KNTC1,RACGAP1,FANCA,KIF22,KIF20B,SMC4,KNSTRN,UBE2S,NC…
GO:BP	organelle fission	GO:0048285	FALSE	1.79E-65	64.74830002	495	171	70	21031	NUF2,AURKB,CDC25C,TOP2A,UBE2C,ESPL1,MND1,DLGAP5,BUB1B,SPC25,CDCA8,CENPE,KIF14,KIFC1,KIF2C,EME1,SPAG5,PTTG1,NDC80,CCNB2,TTK,CDC20,SGOL1,SPC24,NUSAP1,KIF4A,RAD54L,KIF18B,NEK2,ASPM,RAD51AP1,BIRC5,CENPF,SKA1,MTFR2,PLK1,BUB1,NCAPH,MAD2L1,SKA3,TPX2,PRC1,KIF11,NCAPG,CDK1,CDCA2,FANCD2,CDCA5,CCNB1,AURKA,KIF18A,MKI67,KIF23,PKMYT1,ZWINT,INCENP,BORA,CENPK,CHEK2,KNTC1,RACGAP1,FANCA,KIF22,KIF20B,SMC4,KNSTRN,UC…
GO:BP	cell division	GO:0051301	FALSE	9.89E-64	63.00460292	656	171	75	21031	NUF2,AURKB,CDC25C,FAM64A,TOP2A,UBE2C,ESPL1,BUB1B,SPC25,CDCA8,CENPE,IQGAP3,KIF14,KIFC1,KIF2C,SPAG5,PTTG1,NDC80,CCNB2,CDCA3,CDC20,SGOL1,E2F7,SPC24,NUSAP1,KIF4A,KIF18B,NEK2,ASPM,FAM83D,TACC3,BIRC5,CENPF,SKA1,PLK1,BUB1,NCAPH,CCNA2,KIF20A,MAD2L1,ERCC6L,SKA3,CIT,MIS18BP1,TPX2,PRC1,KIF11,NCAPG,CDK1,CENPA,CDCA2,CDCA5,CCNB1,AURKA,KIF23,ZWINT,CEP55,INCENP,BLM,BORA,CHEK2,E2F8,KNTC1,RACGAP1,ECT2,KIF20B,CENPJ…
GO:BP	nuclear chromosome segregation	GO:0098813	FALSE	6.57E-63	62.1825146	318	171	60	21031	NUF2,AURKB,TOP2A,UBE2C,ESPL1,MND1,DLGAP5,BUB1B,SPC25,CDCA8,CENPE,KIF14,KIFC1,KIF2C,SPAG5,PTTG1,NDC80,CCNB2,TTK,CDC20,SGOL1,SPC24,NUSAP1,KIF4A,KIF18B,NEK2,ASPM,FAM83D,TACC3,BIRC5,CENPF,SKA1,PLK1,BUB1,NCAPH,MAD2L1,SKA3,TPX2,PRC1,KIF11,NCAPG,CDK1,FANCD2,CDCA5,CCNB1,AURKA,KIF18A,KIF23,ZWINT,INCENP,CENPK,CHEK2,KNTC1,RACGAP1,KIF22,ECT2,SMC4,KNSTRN,NCAPD2,GEN1
GO:BP	mitotic nuclear division	GO:0140014	FALSE	1.48E-61	60.82859116	279	171	57	21031	NUF2,AURKB,CDC25C,UBE2C,ESPL1,DLGAP5,BUB1B,SPC25,CDCA8,CENPE,KIF14,KIFC1,KIF2C,SPAG5,NDC80,TTK,CDC20,SPC24,NUSAP1,KIF4A,KIF18B,NEK2,BIRC5,CENPF,SKA1,PLK1,BUB1,NCAPH,MAD2L1,SKA3,TPX2,PRC1,KIF11,NCAPG,CDK1,CDCA2,CDCA5,CCNB1,AURKA,KIF18A,MKI67,KIF23,PKMYT1,ZWINT,INCENP,BORA,CENPK,CHEK2,KNTC1,RACGAP1,KIF22,KIF20B,SMC4,KNSTRN,UBE2S,NCAPD2,GEN1
GO:BP	mitotic sister chromatid segregation	GO:0000070	FALSE	1.00E-57	56.99938954	189	171	49	21031	NUF2,AURKB,UBE2C,ESPL1,DLGAP5,BUB1B,SPC25,CDCA8,CENPE,KIF14,KIFC1,KIF2C,SPAG5,NDC80,TTK,CDC20,SPC24,NUSAP1,KIF4A,KIF18B,NEK2,BIRC5,CENPF,SKA1,PLK1,BUB1,NCAPH,MAD2L1,SKA3,TPX2,PRC1,KIF11,NCAPG,CDK1,CDCA5,CCNB1,KIF18A,KIF23,ZWINT,INCENP,CENPK,CHEK2,KNTC1,RACGAP1,KIF22,SMC4,KNSTRN,NCAPD2,GEN1
GO:BP	sister chromatid segregation	GO:0000819	FALSE	1.96E-56	55.70694419	230	171	51	21031	NUF2,AURKB,TOP2A,UBE2C,ESPL1,DLGAP5,BUB1B,SPC25,CDCA8,CENPE,KIF14,KIFC1,KIF2C,SPAG5,NDC80,TTK,CDC20,SPC24,NUSAP1,KIF4A,KIF18B,NEK2,TACC3,BIRC5,CENPF,SKA1,PLK1,BUB1,NCAPH,MAD2L1,SKA3,TPX2,PRC1,KIF11,NCAPG,CDK1,CDCA5,CCNB1,KIF18A,KIF23,ZWINT,INCENP,CENPK,CHEK2,KNTC1,RACGAP1,KIF22,SMC4,KNSTRN,NCAPD2,GEN1
GO:BP	regulation of cell cycle process	GO:0010564	FALSE	2.33E-56	55.63223951	724	171	72	21031	NUF2,AURKB,CDC25C,UBE2C,ESPL1,DLGAP5,BUB1B,SPC25,CDCA8,CENPE,KIF14,KIF2C,EME1,SPAG5,WDR62,NDC80,TTK,CDC20,E2F7,SPC24,NUSAP1,NEK2,FAM83D,TACC3,RAD51AP1,RRM2,BIRC5,GTSE1,CENPF,PLK1,BUB1,CDC45,NCAPH,KIF20A,MAD2L1,CIT,TPX2,PRC1,KIF11,NCAPG,CDK1,CDCA2,FANCD2,CDCA5,CCNB1,AURKA,MKI67,TICRR,KIF23,PKMYT1,ZWINT,DTL,DNA2,STIL,ATAD5,PLK4,INCENP,BLM,BORA,CHEK2,E2F8,KNTC1,DBF4,RACGAP1,ECT2,KIF20B,CENPJ,CCNF,SM…
GO:BP	chromosome organization	GO:0051276	FALSE	1.51E-53	52.82188012	635	171	67	21031	PIF1,NUF2,AURKB,HMGB2,TOP2A,UBE2C,ESPL1,MND1,DLGAP5,HJURP,BUB1B,SPC25,CDCA8,CENPE,KIF14,KIFC1,KIF2C,SPAG5,PTTG1,NDC80,TTK,CDC20,SGOL1,SPC24,NUSAP1,KIF4A,RAD54L,KIF18B,NEK2,TACC3,BIRC5,CENPF,SKA1,PLK1,BUB1,CDC45,NCAPH,MAD2L1,SKA3,TPX2,PRC1,KIF11,NCAPG,CDK1,CENPA,FANCD2,CDCA5,POLQ,CCNB1,KIF18A,KIF23,ZWINT,DNA2,CENPH,INCENP,BLM,CENPK,CHEK2,ESCO2,KNTC1,RACGAP1,KIF22,SMC4,KNSTRN,ITGB3BP,NCAPD2,GEN1
GO:BP	regulation of cell cycle	GO:0051726	FALSE	1.88E-50	49.72639815	1105	171	78	21031	NUF2,AURKB,CDC25C,UBE2C,ESPL1,DLGAP5,BUB1B,SPC25,CDCA8,CENPE,KIF14,KIF2C,EME1,SPAG5,WDR62,NDC80,TTK,CDC20,E2F7,SPC24,NUSAP1,NEK2,ASPM,FAM83D,TACC3,E2F2,RAD51AP1,RRM2,BIRC5,GTSE1,CENPF,PLK1,BUB1,CDC45,NCAPH,KIF20A,MAD2L1,FOXM1,CIT,TPX2,PRC1,KIF11,NCAPG,CDK1,CDCA2,FANCD2,CDCA5,CCNB1,AURKA,MKI67,TICRR,KIF23,PKMYT1,CDKN3,ZWINT,DTL,DNA2,STIL,ATAD5,PLK4,INCENP,BLM,BORA,CHEK2,E2F8,KNTC1,DBF4,RACGAP1,PRR…
GO:BP	cell cycle phase transition	GO:0044770	FALSE	1.08E-40	39.96507756	537	171	54	21031	NUF2,AURKB,CDC25C,UBE2C,ESPL1,DLGAP5,BUB1B,SPC25,CDCA8,CENPE,IQGAP3,KIF14,EME1,NDC80,CCNB2,TTK,CDC20,E2F7,SPC24,FAM83D,TACC3,RRM2,BIRC5,GTSE1,CENPF,PLK1,BUB1,CDC45,CCNA2,MAD2L1,FOXM1,CDK1,FANCD2,CDCA5,CCNB1,AURKA,TICRR,PKMYT1,CDKN3,ZWINT,DTL,DNA2,STIL,ATAD5,INCENP,BLM,CHEK2,KNTC1,DBF4,CENPJ,CCNF,CKS1B,UBE2S,GEN1
GO:BP	mitotic cell cycle phase transition	GO:0044772	FALSE	5.27E-39	38.27802322	432	171	49	21031	NUF2,AURKB,CDC25C,UBE2C,ESPL1,DLGAP5,BUB1B,SPC25,CDCA8,CENPE,IQGAP3,KIF14,NDC80,CCNB2,TTK,CDC20,E2F7,SPC24,TACC3,RRM2,BIRC5,GTSE1,CENPF,PLK1,BUB1,CCNA2,MAD2L1,FOXM1,CDK1,CDCA5,CCNB1,AURKA,TICRR,PKMYT1,CDKN3,ZWINT,DTL,STIL,ATAD5,INCENP,BLM,CHEK2,KNTC1,DBF4,CENPJ,CCNF,CKS1B,UBE2S,GEN1
GO:BP	positive regulation of cell cycle process	GO:0090068	FALSE	1.09E-36	35.9645504	257	171	40	21031	AURKB,CDC25C,UBE2C,ESPL1,DLGAP5,CDCA8,KIF14,SPAG5,NDC80,CDC20,E2F7,NUSAP1,FAM83D,RAD51AP1,RRM2,BIRC5,BUB1,NCAPH,MAD2L1,CIT,NCAPG,CDK1,CDCA5,CCNB1,AURKA,KIF23,DTL,STIL,ATAD5,PLK4,INCENP,E2F8,DBF4,RACGAP1,ECT2,KIF20B,CENPJ,SMC4,NCAPD2,GEN1
GO:BP	microtubule cytoskeleton organization involved in mitosis	GO:1902850	FALSE	2.21E-36	35.65566096	168	171	35	21031	NUF2,AURKB,ESPL1,DLGAP5,SPC25,CDCA8,CENPE,KIFC1,WDR62,NDC80,TTK,CDC20,NUSAP1,KIF4A,NEK2,TACC3,BIRC5,PLK1,MAD2L1,TPX2,PRC1,KIF11,CDK1,CENPA,CCNB1,AURKA,KIF23,STIL,CENPH,INCENP,BORA,CHEK2,RACGAP1,CENPJ,SAPCD2
GO:BP	regulation of chromosome segregation	GO:0051983	FALSE	1.16E-35	34.93702501	129	171	32	21031	NUF2,AURKB,UBE2C,ESPL1,DLGAP5,BUB1B,SPC25,CDCA8,CENPE,KIF2C,NDC80,TTK,CDC20,SPC24,TACC3,BIRC5,CENPF,PLK1,BUB1,NCAPH,MAD2L1,NCAPG,CDK1,CDCA2,CCNB1,MKI67,ZWINT,INCENP,KNTC1,SMC4,NCAPD2,GEN1
GO:BP	regulation of mitotic nuclear division	GO:0007088	FALSE	2.54E-35	34.5959784	118	171	31	21031	NUF2,AURKB,CDC25C,UBE2C,ESPL1,DLGAP5,BUB1B,SPC25,CDCA8,NDC80,TTK,CDC20,SPC24,NUSAP1,NEK2,BIRC5,CENPF,PLK1,BUB1,MAD2L1,CDCA2,CCNB1,AURKA,MKI67,PKMYT1,ZWINT,INCENP,BORA,KNTC1,KIF20B,GEN1
GO:BP	regulation of mitotic cell cycle	GO:0007346	FALSE	8.39E-35	34.07610711	496	171	48	21031	NUF2,AURKB,CDC25C,UBE2C,ESPL1,DLGAP5,BUB1B,SPC25,CDCA8,CENPE,KIF14,EME1,NDC80,TTK,CDC20,E2F7,SPC24,NUSAP1,NEK2,RRM2,BIRC5,GTSE1,CENPF,PLK1,BUB1,MAD2L1,CDK1,CDCA2,FANCD2,CDCA5,CCNB1,AURKA,MKI67,TICRR,PKMYT1,ZWINT,DTL,STIL,ATAD5,INCENP,BLM,BORA,CHEK2,KNTC1,KIF20B,CENPJ,CKS1B,GEN1
GO:BP	regulation of cell cycle phase transition	GO:1901987	FALSE	9.92E-34	33.00364379	433	171	45	21031	NUF2,AURKB,CDC25C,UBE2C,ESPL1,DLGAP5,BUB1B,SPC25,CDCA8,CENPE,KIF14,EME1,NDC80,TTK,CDC20,E2F7,SPC24,FAM83D,RRM2,BIRC5,GTSE1,CENPF,PLK1,BUB1,CDC45,MAD2L1,CDK1,FANCD2,CDCA5,CCNB1,AURKA,TICRR,PKMYT1,ZWINT,DTL,DNA2,STIL,ATAD5,INCENP,BLM,CHEK2,KNTC1,DBF4,CENPJ,GEN1
GO:BP	regulation of nuclear division	GO:0051783	FALSE	1.17E-33	32.929972	147	171	32	21031	NUF2,AURKB,CDC25C,UBE2C,ESPL1,DLGAP5,BUB1B,SPC25,CDCA8,NDC80,TTK,CDC20,SPC24,NUSAP1,NEK2,RAD51AP1,BIRC5,CENPF,PLK1,BUB1,MAD2L1,CDCA2,CCNB1,AURKA,MKI67,PKMYT1,ZWINT,INCENP,BORA,KNTC1,KIF20B,GEN1
GO:BP	regulation of chromosome separation	GO:1905818	FALSE	5.41E-33	32.26687166	74	171	26	21031	NUF2,AURKB,UBE2C,ESPL1,DLGAP5,BUB1B,SPC25,CDCA8,NDC80,TTK,CDC20,SPC24,BIRC5,CENPF,PLK1,BUB1,NCAPH,MAD2L1,NCAPG,CCNB1,ZWINT,INCENP,KNTC1,SMC4,NCAPD2,GEN1
GO:BP	microtubule cytoskeleton organization	GO:0000226	FALSE	1.93E-32	31.71530993	659	171	51	21031	NUF2,AURKB,ESPL1,DLGAP5,SPC25,CDCA8,CENPE,KIFC1,KIF2C,SPAG5,WDR62,NDC80,CCNB2,TTK,CDC20,SGOL1,NUSAP1,KIF4A,KIF18B,NEK2,ASPM,TACC3,BIRC5,SKA1,PLK1,KIF20A,MAD2L1,SKA3,TPX2,PRC1,KIF11,CDK1,CENPA,CCNB1,AURKA,KIF18A,KIF23,CEP152,STIL,CENPH,PLK4,INCENP,BORA,CHEK2,RACGAP1,CENPJ,CCNF,GAS2L3,KNSTRN,SAPCD2,GEN1
GO:BP	metaphase chromosome alignment	GO:0051310	FALSE	3.12E-32	31.50565802	102	171	28	21031	NUF2,AURKB,SPC25,CDCA8,CENPE,KIF14,KIFC1,KIF2C,SPAG5,NDC80,SGOL1,SPC24,NEK2,FAM83D,BIRC5,CENPF,SKA1,SKA3,CDCA5,CCNB1,KIF18A,ZWINT,INCENP,KNTC1,RACGAP1,KIF22,ECT2,KNSTRN
GO:BP	chromosome separation	GO:0051304	FALSE	8.85E-32	31.05329544	81	171	26	21031	NUF2,AURKB,UBE2C,ESPL1,DLGAP5,BUB1B,SPC25,CDCA8,NDC80,TTK,CDC20,SPC24,BIRC5,CENPF,PLK1,BUB1,NCAPH,MAD2L1,NCAPG,CCNB1,ZWINT,INCENP,KNTC1,SMC4,NCAPD2,GEN1
GO:BP	spindle organization	GO:0007051	FALSE	1.19E-31	30.92363717	205	171	34	21031	NUF2,AURKB,ESPL1,DLGAP5,SPC25,CDCA8,CENPE,KIFC1,SPAG5,WDR62,NDC80,CCNB2,TTK,CDC20,KIF4A,NEK2,ASPM,TACC3,BIRC5,PLK1,TPX2,PRC1,KIF11,CCNB1,AURKA,KIF23,STIL,CENPH,INCENP,BORA,CHEK2,RACGAP1,CENPJ,KNSTRN
GO:BP	positive regulation of cell cycle	GO:0045787	FALSE	3.06E-31	30.51377267	349	171	40	21031	AURKB,CDC25C,UBE2C,ESPL1,DLGAP5,CDCA8,KIF14,SPAG5,NDC80,CDC20,E2F7,NUSAP1,FAM83D,RAD51AP1,RRM2,BIRC5,BUB1,NCAPH,MAD2L1,CIT,NCAPG,CDK1,CDCA5,CCNB1,AURKA,KIF23,DTL,STIL,ATAD5,PLK4,INCENP,E2F8,DBF4,RACGAP1,ECT2,KIF20B,CENPJ,SMC4,NCAPD2,GEN1
GO:BP	chromosome localization	GO:0050000	FALSE	3.21E-31	30.49338636	124	171	29	21031	NUF2,AURKB,DLGAP5,SPC25,CDCA8,CENPE,KIF14,KIFC1,KIF2C,SPAG5,NDC80,SGOL1,SPC24,NEK2,FAM83D,BIRC5,CENPF,SKA1,SKA3,CDCA5,CCNB1,KIF18A,ZWINT,INCENP,KNTC1,RACGAP1,KIF22,ECT2,KNSTRN
GO:BP	microtubule-based process	GO:0007017	FALSE	7.96E-31	30.09897079	953	171	57	21031	NUF2,AURKB,ESPL1,DLGAP5,KIF15,SPC25,CDCA8,CENPE,KIF14,KIFC1,KIF2C,SPAG5,WDR62,NDC80,CCNB2,TTK,CDC20,SGOL1,NUSAP1,KIF4A,KIF18B,NEK2,ASPM,TACC3,BIRC5,GTSE1,SKA1,PLK1,KIF20A,MAD2L1,SKA3,TPX2,PRC1,KIF11,CDK1,CENPA,CCNB1,AURKA,KIF18A,KIF23,CEP152,STIL,CENPH,PLK4,INCENP,BORA,CHEK2,RACGAP1,KIF22,KIF20B,CENPJ,CCNF,GAS2L3,KNSTRN,SAPCD2,GEN1,KIF21A
GO:BP	establishment of chromosome localization	GO:0051303	FALSE	1.79E-30	29.74696293	116	171	28	21031	NUF2,AURKB,SPC25,CDCA8,CENPE,KIF14,KIFC1,KIF2C,SPAG5,NDC80,SGOL1,SPC24,NEK2,FAM83D,BIRC5,CENPF,SKA1,SKA3,CDCA5,CCNB1,KIF18A,ZWINT,INCENP,KNTC1,RACGAP1,KIF22,ECT2,KNSTRN
GO:BP	mitotic spindle organization	GO:0007052	FALSE	3.00E-30	29.52328743	133	171	29	21031	NUF2,AURKB,DLGAP5,SPC25,CDCA8,CENPE,KIFC1,WDR62,NDC80,TTK,CDC20,KIF4A,NEK2,TACC3,BIRC5,PLK1,TPX2,PRC1,KIF11,CCNB1,AURKA,KIF23,STIL,CENPH,INCENP,BORA,CHEK2,RACGAP1,CENPJ
GO:BP	regulation of mitotic cell cycle phase transition	GO:1901990	FALSE	1.79E-29	28.7481219	332	171	38	21031	NUF2,AURKB,CDC25C,UBE2C,ESPL1,DLGAP5,BUB1B,SPC25,CDCA8,CENPE,KIF14,NDC80,TTK,CDC20,E2F7,SPC24,RRM2,BIRC5,GTSE1,CENPF,PLK1,BUB1,MAD2L1,CDK1,CDCA5,CCNB1,AURKA,TICRR,ZWINT,DTL,STIL,ATAD5,INCENP,BLM,CHEK2,KNTC1,CENPJ,GEN1
GO:BP	organelle organization	GO:0006996	FALSE	3.20E-29	28.49542673	3613	171	98	21031	PIF1,NUF2,AURKB,CDC25C,HMGB2,TOP2A,UBE2C,ESPL1,MND1,DLGAP5,HJURP,BUB1B,SPC25,CDCA8,CENPE,IQGAP3,KIF14,KIFC1,KIF2C,EME1,SPAG5,PTTG1,WDR62,NDC80,CCNB2,TTK,CDC20,SGOL1,SPC24,NUSAP1,KIF4A,RAD54L,KIF18B,NEK2,ASPM,TACC3,RAD51AP1,BIRC5,CENPF,SKA1,MTFR2,PLK1,BUB1,CDC45,NCAPH,KIF20A,MAD2L1,SKA3,TPX2,PRC1,KIF11,NCAPG,CDK1,CENPA,CDCA2,FANCD2,CDCA5,POLQ,CCNB1,AURKA,KIF18A,MKI67,KIF23,PKMYT1,SMTN,ARHGAP11B,ZW…
GO:BP	regulation of mitotic sister chromatid separation	GO:0010965	FALSE	3.23E-28	27.49028311	59	171	22	21031	NUF2,AURKB,UBE2C,ESPL1,DLGAP5,BUB1B,SPC25,CDCA8,NDC80,TTK,CDC20,SPC24,BIRC5,CENPF,PLK1,BUB1,MAD2L1,CCNB1,ZWINT,INCENP,KNTC1,GEN1
GO:BP	mitotic sister chromatid separation	GO:0051306	FALSE	1.21E-27	26.91619821	62	171	22	21031	NUF2,AURKB,UBE2C,ESPL1,DLGAP5,BUB1B,SPC25,CDCA8,NDC80,TTK,CDC20,SPC24,BIRC5,CENPF,PLK1,BUB1,MAD2L1,CCNB1,ZWINT,INCENP,KNTC1,GEN1
GO:BP	mitotic cell cycle checkpoint signaling	GO:0007093	FALSE	2.01E-27	26.69615408	146	171	28	21031	NUF2,AURKB,BUB1B,SPC25,CDCA8,EME1,NDC80,TTK,CDC20,E2F7,SPC24,BIRC5,GTSE1,CENPF,PLK1,BUB1,MAD2L1,CDK1,FANCD2,CCNB1,TICRR,ZWINT,DTL,INCENP,BLM,CHEK2,KNTC1,GEN1
GO:BP	negative regulation of cell cycle process	GO:0010948	FALSE	4.50E-27	26.34640546	302	171	35	21031	NUF2,AURKB,ESPL1,BUB1B,SPC25,CDCA8,EME1,NDC80,TTK,CDC20,E2F7,SPC24,NEK2,BIRC5,GTSE1,CENPF,PLK1,BUB1,CDC45,MAD2L1,CDK1,FANCD2,CCNB1,TICRR,PKMYT1,ZWINT,DTL,DNA2,INCENP,BLM,CHEK2,E2F8,KNTC1,CCNF,GEN1
GO:BP	regulation of sister chromatid segregation	GO:0033045	FALSE	7.09E-27	26.14961807	104	171	25	21031	NUF2,AURKB,UBE2C,ESPL1,DLGAP5,BUB1B,SPC25,CDCA8,CENPE,NDC80,TTK,CDC20,SPC24,TACC3,BIRC5,CENPF,PLK1,BUB1,MAD2L1,CDK1,CCNB1,ZWINT,INCENP,KNTC1,GEN1
GO:BP	cell cycle checkpoint signaling	GO:0000075	FALSE	2.07E-26	25.68432803	197	171	30	21031	NUF2,AURKB,BUB1B,SPC25,CDCA8,EME1,NDC80,TTK,CDC20,E2F7,SPC24,BIRC5,GTSE1,CENPF,PLK1,BUB1,CDC45,MAD2L1,CDK1,FANCD2,CCNB1,TICRR,ZWINT,DTL,DNA2,INCENP,BLM,CHEK2,KNTC1,GEN1
GO:BP	metaphase/anaphase transition of mitotic cell cycle	GO:0007091	FALSE	2.12E-26	25.67459575	94	171	24	21031	NUF2,AURKB,UBE2C,ESPL1,DLGAP5,BUB1B,SPC25,CDCA8,CENPE,NDC80,TTK,CDC20,SPC24,TACC3,BIRC5,CENPF,PLK1,BUB1,MAD2L1,CCNB1,ZWINT,INCENP,KNTC1,GEN1
GO:BP	metaphase/anaphase transition of cell cycle	GO:0044784	FALSE	4.91E-26	25.30854663	97	171	24	21031	NUF2,AURKB,UBE2C,ESPL1,DLGAP5,BUB1B,SPC25,CDCA8,CENPE,NDC80,TTK,CDC20,SPC24,TACC3,BIRC5,CENPF,PLK1,BUB1,MAD2L1,CCNB1,ZWINT,INCENP,KNTC1,GEN1
GO:BP	regulation of chromosome organization	GO:0033044	FALSE	5.36E-26	25.27096975	248	171	32	21031	PIF1,NUF2,AURKB,TOP2A,UBE2C,ESPL1,DLGAP5,BUB1B,SPC25,CDCA8,CENPE,NDC80,TTK,CDC20,SPC24,NEK2,TACC3,BIRC5,CENPF,PLK1,BUB1,NCAPH,MAD2L1,NCAPG,CDK1,CCNB1,ZWINT,INCENP,KNTC1,SMC4,NCAPD2,GEN1
GO:BP	attachment of spindle microtubules to kinetochore	GO:0008608	FALSE	1.46E-25	24.83591741	53	171	20	21031	NUF2,AURKB,SPC25,CDCA8,CENPE,KIF2C,SPAG5,NDC80,SGOL1,SPC24,NEK2,BIRC5,SKA1,SKA3,CCNB1,INCENP,KNTC1,RACGAP1,ECT2,KNSTRN
GO:BP	regulation of mitotic sister chromatid segregation	GO:0033047	FALSE	2.30E-25	24.63798824	54	171	20	21031	NUF2,AURKB,BUB1B,SPC25,CDCA8,NDC80,TTK,CDC20,SPC24,BIRC5,CENPF,PLK1,BUB1,MAD2L1,CDK1,CCNB1,ZWINT,INCENP,KNTC1,GEN1
GO:BP	regulation of mitotic metaphase/anaphase transition	GO:0030071	FALSE	3.29E-25	24.4824221	90	171	23	21031	NUF2,AURKB,UBE2C,ESPL1,DLGAP5,BUB1B,SPC25,CDCA8,CENPE,NDC80,TTK,CDC20,SPC24,BIRC5,CENPF,PLK1,BUB1,MAD2L1,CCNB1,ZWINT,INCENP,KNTC1,GEN1
GO:BP	spindle assembly checkpoint signaling	GO:0071173	FALSE	4.31E-25	24.36532931	46	171	19	21031	NUF2,AURKB,BUB1B,SPC25,CDCA8,NDC80,TTK,CDC20,SPC24,BIRC5,CENPF,PLK1,BUB1,MAD2L1,CCNB1,ZWINT,INCENP,KNTC1,GEN1
GO:BP	mitotic spindle assembly checkpoint signaling	GO:0007094	FALSE	4.31E-25	24.36532931	46	171	19	21031	NUF2,AURKB,BUB1B,SPC25,CDCA8,NDC80,TTK,CDC20,SPC24,BIRC5,CENPF,PLK1,BUB1,MAD2L1,CCNB1,ZWINT,INCENP,KNTC1,GEN1
GO:BP	mitotic spindle checkpoint signaling	GO:0071174	FALSE	4.31E-25	24.36532931	46	171	19	21031	NUF2,AURKB,BUB1B,SPC25,CDCA8,NDC80,TTK,CDC20,SPC24,BIRC5,CENPF,PLK1,BUB1,MAD2L1,CCNB1,ZWINT,INCENP,KNTC1,GEN1
GO:BP	spindle checkpoint signaling	GO:0031577	FALSE	7.19E-25	24.14338663	47	171	19	21031	NUF2,AURKB,BUB1B,SPC25,CDCA8,NDC80,TTK,CDC20,SPC24,BIRC5,CENPF,PLK1,BUB1,MAD2L1,CCNB1,ZWINT,INCENP,KNTC1,GEN1
GO:BP	regulation of metaphase/anaphase transition of cell cycle	GO:1902099	FALSE	7.65E-25	24.11641238	93	171	23	21031	NUF2,AURKB,UBE2C,ESPL1,DLGAP5,BUB1B,SPC25,CDCA8,CENPE,NDC80,TTK,CDC20,SPC24,BIRC5,CENPF,PLK1,BUB1,MAD2L1,CCNB1,ZWINT,INCENP,KNTC1,GEN1
GO:BP	negative regulation of mitotic sister chromatid separation	GO:2000816	FALSE	1.18E-24	23.92754062	48	171	19	21031	NUF2,AURKB,BUB1B,SPC25,CDCA8,NDC80,TTK,CDC20,SPC24,BIRC5,CENPF,PLK1,BUB1,MAD2L1,CCNB1,ZWINT,INCENP,KNTC1,GEN1
GO:BP	negative regulation of mitotic metaphase/anaphase transition	GO:0045841	FALSE	1.18E-24	23.92754062	48	171	19	21031	NUF2,AURKB,BUB1B,SPC25,CDCA8,NDC80,TTK,CDC20,SPC24,BIRC5,CENPF,PLK1,BUB1,MAD2L1,CCNB1,ZWINT,INCENP,KNTC1,GEN1
GO:BP	negative regulation of mitotic sister chromatid segregation	GO:0033048	FALSE	1.18E-24	23.92754062	48	171	19	21031	NUF2,AURKB,BUB1B,SPC25,CDCA8,NDC80,TTK,CDC20,SPC24,BIRC5,CENPF,PLK1,BUB1,MAD2L1,CCNB1,ZWINT,INCENP,KNTC1,GEN1
GO:BP	negative regulation of sister chromatid segregation	GO:0033046	FALSE	1.18E-24	23.92754062	48	171	19	21031	NUF2,AURKB,BUB1B,SPC25,CDCA8,NDC80,TTK,CDC20,SPC24,BIRC5,CENPF,PLK1,BUB1,MAD2L1,CCNB1,ZWINT,INCENP,KNTC1,GEN1
GO:BP	negative regulation of chromosome segregation	GO:0051985	FALSE	3.07E-24	23.5128522	50	171	19	21031	NUF2,AURKB,BUB1B,SPC25,CDCA8,NDC80,TTK,CDC20,SPC24,BIRC5,CENPF,PLK1,BUB1,MAD2L1,CCNB1,ZWINT,INCENP,KNTC1,GEN1
GO:BP	negative regulation of metaphase/anaphase transition of cell cycle	GO:1902100	FALSE	3.07E-24	23.5128522	50	171	19	21031	NUF2,AURKB,BUB1B,SPC25,CDCA8,NDC80,TTK,CDC20,SPC24,BIRC5,CENPF,PLK1,BUB1,MAD2L1,CCNB1,ZWINT,INCENP,KNTC1,GEN1
GO:BP	negative regulation of chromosome separation	GO:1905819	FALSE	3.07E-24	23.5128522	50	171	19	21031	NUF2,AURKB,BUB1B,SPC25,CDCA8,NDC80,TTK,CDC20,SPC24,BIRC5,CENPF,PLK1,BUB1,MAD2L1,CCNB1,ZWINT,INCENP,KNTC1,GEN1
GO:BP	negative regulation of cell cycle phase transition	GO:1901988	FALSE	5.13E-24	23.28974733	260	171	31	21031	NUF2,AURKB,BUB1B,SPC25,CDCA8,EME1,NDC80,TTK,CDC20,E2F7,SPC24,BIRC5,GTSE1,CENPF,PLK1,BUB1,CDC45,MAD2L1,CDK1,FANCD2,CCNB1,TICRR,PKMYT1,ZWINT,DTL,DNA2,INCENP,BLM,CHEK2,KNTC1,GEN1
GO:BP	negative regulation of cell cycle	GO:0045786	FALSE	2.67E-23	22.57297074	388	171	35	21031	NUF2,AURKB,ESPL1,BUB1B,SPC25,CDCA8,EME1,NDC80,TTK,CDC20,E2F7,SPC24,NEK2,BIRC5,GTSE1,CENPF,PLK1,BUB1,CDC45,MAD2L1,CDK1,FANCD2,CCNB1,TICRR,PKMYT1,ZWINT,DTL,DNA2,INCENP,BLM,CHEK2,E2F8,KNTC1,CCNF,GEN1
GO:BP	negative regulation of mitotic nuclear division	GO:0045839	FALSE	4.11E-23	22.38575956	56	171	19	21031	NUF2,AURKB,BUB1B,SPC25,CDCA8,NDC80,TTK,CDC20,SPC24,BIRC5,CENPF,PLK1,BUB1,MAD2L1,CCNB1,ZWINT,INCENP,KNTC1,GEN1
GO:BP	negative regulation of chromosome organization	GO:2001251	FALSE	5.80E-23	22.23640235	95	171	22	21031	PIF1,NUF2,AURKB,TOP2A,ESPL1,BUB1B,SPC25,CDCA8,NDC80,TTK,CDC20,SPC24,BIRC5,CENPF,PLK1,BUB1,MAD2L1,CCNB1,ZWINT,INCENP,KNTC1,GEN1
GO:BP	regulation of organelle organization	GO:0033043	FALSE	2.25E-22	21.64689656	1173	171	53	21031	PIF1,NUF2,AURKB,CDC25C,TOP2A,UBE2C,ESPL1,DLGAP5,BUB1B,SPC25,CDCA8,CENPE,SPAG5,NDC80,TTK,CDC20,SPC24,NUSAP1,NEK2,TACC3,RAD51AP1,BIRC5,CENPF,SKA1,PLK1,BUB1,NCAPH,MAD2L1,SKA3,TPX2,NCAPG,CDK1,CDCA2,CCNB1,AURKA,KIF18A,MKI67,PKMYT1,ZWINT,STIL,PLK4,INCENP,BORA,KNTC1,ECT2,KIF20B,CENPJ,CCNF,SMC4,TMSB15A,NCAPD2,GEN1,MPHOSPH9
GO:BP	negative regulation of nuclear division	GO:0051784	FALSE	5.66E-22	21.24724142	63	171	19	21031	NUF2,AURKB,BUB1B,SPC25,CDCA8,NDC80,TTK,CDC20,SPC24,BIRC5,CENPF,PLK1,BUB1,MAD2L1,CCNB1,ZWINT,INCENP,KNTC1,GEN1
GO:BP	negative regulation of mitotic cell cycle phase transition	GO:1901991	FALSE	7.53E-22	21.12320459	181	171	26	21031	NUF2,AURKB,BUB1B,SPC25,CDCA8,NDC80,TTK,CDC20,E2F7,SPC24,BIRC5,GTSE1,CENPF,PLK1,BUB1,MAD2L1,CDK1,CCNB1,TICRR,ZWINT,DTL,INCENP,BLM,CHEK2,KNTC1,GEN1
GO:BP	negative regulation of mitotic cell cycle	GO:0045930	FALSE	1.42E-21	20.84705013	232	171	28	21031	NUF2,AURKB,BUB1B,SPC25,CDCA8,EME1,NDC80,TTK,CDC20,E2F7,SPC24,BIRC5,GTSE1,CENPF,PLK1,BUB1,MAD2L1,CDK1,FANCD2,CCNB1,TICRR,ZWINT,DTL,INCENP,BLM,CHEK2,KNTC1,GEN1
GO:BP	meiotic cell cycle process	GO:1903046	FALSE	5.82E-21	20.23471607	219	171	27	21031	NUF2,CDC25C,TOP2A,ESPL1,MND1,EME1,PTTG1,NDC80,CCNB2,TTK,CDC20,SGOL1,RAD54L,ASPM,RAD51AP1,BIRC5,PLK1,NCAPH,FANCD2,AURKA,KIF18A,PKMYT1,ZWINT,INCENP,FANCA,SMC4,NCAPD2
GO:BP	spindle assembly	GO:0051225	FALSE	1.63E-19	18.78670409	133	171	22	21031	AURKB,CDCA8,KIFC1,SPAG5,NDC80,CCNB2,CDC20,KIF4A,NEK2,ASPM,BIRC5,PLK1,TPX2,PRC1,KIF11,AURKA,KIF23,STIL,INCENP,CHEK2,RACGAP1,CENPJ
GO:BP	non-membrane-bounded organelle assembly	GO:0140694	FALSE	3.92E-19	18.40677453	409	171	32	21031	AURKB,DLGAP5,CDCA8,CENPE,KIFC1,SPAG5,WDR62,NDC80,CCNB2,CDC20,KIF4A,NEK2,ASPM,BIRC5,CENPF,PLK1,TPX2,PRC1,KIF11,CENPA,AURKA,KIF23,CEP152,STIL,CENPH,PLK4,INCENP,CENPK,CHEK2,KNTC1,RACGAP1,CENPJ
GO:BP	establishment of organelle localization	GO:0051656	FALSE	6.06E-19	18.21774414	486	171	34	21031	NUF2,AURKB,ESPL1,SPC25,CDCA8,CENPE,KIF14,KIFC1,KIF2C,SPAG5,NDC80,SGOL1,SPC24,NUSAP1,NEK2,FAM83D,BIRC5,CENPF,SKA1,PLK1,MAD2L1,SKA3,CENPA,CDCA5,CCNB1,KIF18A,ZWINT,INCENP,KNTC1,RACGAP1,KIF22,ECT2,KNSTRN,SAPCD2
GO:BP	meiotic cell cycle	GO:0051321	FALSE	7.10E-19	18.14870557	290	171	28	21031	NUF2,CDC25C,TOP2A,ESPL1,MND1,EME1,PTTG1,NDC80,CCNB2,TTK,CDC20,SGOL1,RAD54L,NEK2,ASPM,RAD51AP1,BIRC5,PLK1,NCAPH,FANCD2,AURKA,KIF18A,PKMYT1,ZWINT,INCENP,FANCA,SMC4,NCAPD2
GO:BP	cytoskeleton organization	GO:0007010	FALSE	7.32E-19	18.13576929	1512	171	55	21031	NUF2,AURKB,ESPL1,DLGAP5,SPC25,CDCA8,CENPE,IQGAP3,KIFC1,KIF2C,SPAG5,WDR62,NDC80,CCNB2,TTK,CDC20,SGOL1,NUSAP1,KIF4A,KIF18B,NEK2,ASPM,TACC3,BIRC5,SKA1,PLK1,KIF20A,MAD2L1,SKA3,TPX2,PRC1,KIF11,CDK1,CENPA,CCNB1,AURKA,KIF18A,KIF23,SMTN,CEP152,STIL,CENPH,PLK4,INCENP,BORA,CHEK2,RACGAP1,ECT2,CENPJ,CCNF,GAS2L3,TMSB15A,KNSTRN,SAPCD2,GEN1
GO:BP	meiotic nuclear division	GO:0140013	FALSE	3.15E-18	17.50236249	197	171	24	21031	NUF2,TOP2A,ESPL1,MND1,EME1,PTTG1,NDC80,CCNB2,TTK,CDC20,SGOL1,RAD54L,ASPM,RAD51AP1,BIRC5,PLK1,NCAPH,FANCD2,AURKA,KIF18A,ZWINT,INCENP,FANCA,SMC4
GO:BP	organelle localization	GO:0051640	FALSE	1.59E-17	16.7999164	620	171	36	21031	NUF2,AURKB,ESPL1,DLGAP5,SPC25,CDCA8,CENPE,KIF14,KIFC1,KIF2C,SPAG5,NDC80,SGOL1,SPC24,NUSAP1,NEK2,ASPM,FAM83D,BIRC5,CENPF,SKA1,PLK1,MAD2L1,SKA3,CENPA,CDCA5,CCNB1,KIF18A,ZWINT,INCENP,KNTC1,RACGAP1,KIF22,ECT2,KNSTRN,SAPCD2
GO:BP	mitotic metaphase chromosome alignment	GO:0007080	FALSE	4.71E-17	16.32707469	61	171	16	21031	NUF2,AURKB,CDCA8,CENPE,KIF14,KIFC1,KIF2C,NDC80,BIRC5,SKA1,SKA3,CDCA5,CCNB1,KIF18A,INCENP,KIF22
GO:BP	cytokinesis	GO:0000910	FALSE	4.48E-16	15.34914419	189	171	22	21031	AURKB,ESPL1,CDCA8,IQGAP3,KIF14,E2F7,NUSAP1,KIF4A,BIRC5,PLK1,KIF20A,CIT,PRC1,CENPA,AURKA,KIF23,CEP55,INCENP,E2F8,RACGAP1,ECT2,KIF20B
GO:BP	mitotic cytokinesis	GO:0000281	FALSE	1.32E-15	14.87997353	90	171	17	21031	AURKB,ESPL1,CDCA8,IQGAP3,NUSAP1,KIF4A,BIRC5,PLK1,KIF20A,CIT,CENPA,KIF23,CEP55,INCENP,RACGAP1,ECT2,KIF20B
GO:BP	positive regulation of chromosome separation	GO:1905820	FALSE	7.68E-15	14.11449826	30	171	12	21031	AURKB,UBE2C,ESPL1,DLGAP5,CDCA8,CDC20,BIRC5,NCAPH,NCAPG,INCENP,SMC4,NCAPD2
GO:BP	regulation of attachment of spindle microtubules to kinetochore	GO:0051988	FALSE	8.65E-15	14.06318324	22	171	11	21031	AURKB,CDCA8,SPAG5,NEK2,BIRC5,CCNB1,INCENP,KNTC1,RACGAP1,ECT2,KNSTRN
GO:BP	negative regulation of organelle organization	GO:0010639	FALSE	3.67E-14	13.43497623	361	171	26	21031	PIF1,NUF2,AURKB,TOP2A,ESPL1,BUB1B,SPC25,CDCA8,NDC80,TTK,CDC20,SPC24,BIRC5,CENPF,PLK1,BUB1,MAD2L1,TPX2,CCNB1,ZWINT,INCENP,KNTC1,CCNF,TMSB15A,GEN1,MPHOSPH9
GO:BP	mitotic spindle assembly	GO:0090307	FALSE	4.15E-14	13.38186277	73	171	15	21031	AURKB,CDCA8,KIFC1,CDC20,KIF4A,NEK2,BIRC5,PLK1,TPX2,PRC1,KIF11,KIF23,INCENP,CHEK2,RACGAP1
GO:BP	regulation of cytokinesis	GO:0032465	FALSE	5.90E-14	13.22932564	92	171	16	21031	AURKB,CDCA8,KIF14,E2F7,BIRC5,PLK1,KIF20A,CIT,PRC1,AURKA,KIF23,INCENP,E2F8,RACGAP1,ECT2,KIF20B
GO:BP	DNA metabolic process	GO:0006259	FALSE	1.77E-13	12.75108871	1040	171	40	21031	PIF1,AURKB,HMGB2,TOP2A,UBE2T,MND1,EME1,PTTG1,E2F7,RAD54L,NEIL3,NEK2,RAD51AP1,FANCI,RRM2,CENPF,PLK1,CDC45,CCNA2,FOXM1,CDK1,FANCD2,CDCA5,POLQ,TICRR,DTL,DNA2,TYMS,ATAD5,ORC6,BLM,CHEK2,E2F8,ESCO2,DBF4,FANCA,KIF22,PARPBP,PRIM1,GEN1
GO:BP	cytoskeleton-dependent cytokinesis	GO:0061640	FALSE	1.88E-13	12.72595098	119	171	17	21031	AURKB,ESPL1,CDCA8,IQGAP3,NUSAP1,KIF4A,BIRC5,PLK1,KIF20A,CIT,CENPA,KIF23,CEP55,INCENP,RACGAP1,ECT2,KIF20B
GO:BP	spindle elongation	GO:0051231	FALSE	4.34E-13	12.36285087	14	171	9	21031	AURKB,CDCA8,KIF4A,BIRC5,PRC1,KIF11,KIF23,INCENP,RACGAP1
GO:BP	kinetochore organization	GO:0051383	FALSE	5.65E-13	12.24831318	21	171	10	21031	NUF2,DLGAP5,CENPE,NDC80,CENPF,CENPA,CENPH,CENPK,KNTC1,SMC4
GO:BP	cell cycle G2/M phase transition	GO:0044839	FALSE	8.82E-13	12.05445114	154	171	18	21031	AURKB,CDC25C,KIF14,NDC80,CCNB2,CENPF,PLK1,CCNA2,FOXM1,CDK1,CCNB1,AURKA,TICRR,PKMYT1,DTL,ATAD5,BLM,CHEK2
GO:BP	regulation of cell division	GO:0051302	FALSE	1.49E-12	11.82556053	185	171	19	21031	AURKB,CDCA8,KIF14,E2F7,KIF18B,ASPM,BIRC5,PLK1,KIF20A,CIT,PRC1,AURKA,KIF23,INCENP,BLM,E2F8,RACGAP1,ECT2,KIF20B
GO:BP	meiotic chromosome segregation	GO:0045132	FALSE	1.94E-12	11.71249664	93	171	15	21031	NUF2,ESPL1,MND1,PTTG1,NDC80,CCNB2,TTK,SGOL1,ASPM,PLK1,NCAPH,FANCD2,AURKA,ZWINT,SMC4
GO:BP	attachment of mitotic spindle microtubules to kinetochore	GO:0051315	FALSE	3.07E-12	11.51230575	24	171	10	21031	NUF2,AURKB,CDCA8,CENPE,KIF2C,NDC80,BIRC5,SKA1,SKA3,INCENP
GO:BP	meiosis I cell cycle process	GO:0061982	FALSE	3.10E-12	11.50807637	140	171	17	21031	CDC25C,TOP2A,ESPL1,MND1,EME1,PTTG1,NDC80,CCNB2,CDC20,RAD54L,RAD51AP1,BIRC5,PLK1,FANCD2,AURKA,PKMYT1,ZWINT
GO:BP	regulation of cellular component organization	GO:0051128	FALSE	3.65E-12	11.43770693	2425	171	59	21031	PIF1,NUF2,AURKB,CDC25C,TOP2A,UBE2C,ESPL1,DLGAP5,HJURP,BUB1B,SPC25,CDCA8,CENPE,KIF14,SPAG5,WDR62,NDC80,TTK,CDC20,SPC24,NUSAP1,NEK2,TACC3,RAD51AP1,BIRC5,CENPF,SKA1,PLK1,BUB1,NCAPH,MAD2L1,FOXM1,SKA3,TPX2,NCAPG,CDK1,IGSF9,CDCA2,CCNB1,AURKA,KIF18A,MKI67,PKMYT1,ZWINT,STIL,PLK4,INCENP,BORA,KNTC1,DGKG,ECT2,KIF20B,CENPJ,CCNF,SMC4,TMSB15A,NCAPD2,GEN1,MPHOSPH9
GO:BP	mitotic spindle midzone assembly	GO:0051256	FALSE	4.67E-12	11.33022189	11	171	8	21031	AURKB,CDCA8,KIF4A,BIRC5,PRC1,KIF23,INCENP,RACGAP1
GO:BP	mitotic spindle elongation	GO:0000022	FALSE	1.39E-11	10.85610372	12	171	8	21031	AURKB,CDCA8,KIF4A,BIRC5,PRC1,KIF23,INCENP,RACGAP1
GO:BP	positive regulation of chromosome segregation	GO:0051984	FALSE	2.00E-11	10.69893818	28	171	10	21031	AURKB,CDCA8,BIRC5,NCAPH,NCAPG,CDK1,CCNB1,INCENP,SMC4,NCAPD2
GO:BP	spindle midzone assembly	GO:0051255	FALSE	8.33E-11	10.07915936	14	171	8	21031	AURKB,CDCA8,KIF4A,BIRC5,PRC1,KIF23,INCENP,RACGAP1
GO:BP	regulation of spindle checkpoint	GO:0090231	FALSE	1.02E-10	9.991766649	22	171	9	21031	AURKB,CDCA8,NDC80,BIRC5,MAD2L1,CCNB1,ZWINT,INCENP,GEN1
GO:BP	positive regulation of cell cycle phase transition	GO:1901989	FALSE	6.93E-10	9.159127315	112	171	14	21031	CDC25C,UBE2C,ESPL1,DLGAP5,CDC20,FAM83D,RRM2,CDK1,CDCA5,CCNB1,DTL,STIL,ATAD5,CENPJ
GO:BP	G2/M transition of mitotic cell cycle	GO:0000086	FALSE	7.89E-10	9.102907717	138	171	15	21031	AURKB,CDC25C,KIF14,CENPF,PLK1,CCNA2,FOXM1,CDK1,CCNB1,AURKA,TICRR,PKMYT1,DTL,BLM,CHEK2
GO:BP	centromere complex assembly	GO:0034508	FALSE	1.36E-09	8.867334332	28	171	9	21031	DLGAP5,HJURP,CENPE,CENPF,CENPA,CENPH,CENPK,KNTC1,ITGB3BP
GO:BP	organelle assembly	GO:0070925	FALSE	1.80E-09	8.745481745	1001	171	34	21031	AURKB,DLGAP5,CDCA8,CENPE,KIFC1,SPAG5,WDR62,NDC80,CCNB2,CDC20,KIF4A,NEK2,ASPM,BIRC5,CENPF,PLK1,TPX2,PRC1,KIF11,CENPA,AURKA,KIF23,CEP152,STIL,CENPH,PLK4,INCENP,CENPK,CHEK2,KNTC1,RACGAP1,CENPJ,TBC1D31,MPHOSPH9
GO:BP	positive regulation of mitotic sister chromatid separation	GO:1901970	FALSE	2.03E-09	8.693308389	19	171	8	21031	AURKB,UBE2C,ESPL1,DLGAP5,CDCA8,CDC20,BIRC5,INCENP
GO:BP	positive regulation of mitotic cell cycle spindle assembly checkpoint	GO:0090267	FALSE	2.84E-09	8.546969358	12	171	7	21031	AURKB,CDCA8,NDC80,BIRC5,MAD2L1,INCENP,GEN1
GO:BP	DNA replication	GO:0006260	FALSE	3.02E-09	8.520319665	281	171	19	21031	PIF1,EME1,E2F7,RRM2,CDC45,CCNA2,CDK1,POLQ,TICRR,DTL,DNA2,ATAD5,ORC6,BLM,E2F8,ESCO2,DBF4,PRIM1,GEN1
GO:BP	regulation of mitotic spindle checkpoint	GO:1903504	FALSE	5.38E-09	8.269187579	21	171	8	21031	AURKB,CDCA8,NDC80,BIRC5,MAD2L1,CCNB1,INCENP,GEN1
GO:BP	regulation of mitotic cell cycle spindle assembly checkpoint	GO:0090266	FALSE	5.38E-09	8.269187579	21	171	8	21031	AURKB,CDCA8,NDC80,BIRC5,MAD2L1,CCNB1,INCENP,GEN1
GO:BP	positive regulation of cytokinesis	GO:0032467	FALSE	5.48E-09	8.26130072	46	171	10	21031	AURKB,CDCA8,KIF14,BIRC5,CIT,KIF23,INCENP,RACGAP1,ECT2,KIF20B
GO:BP	positive regulation of spindle checkpoint	GO:0090232	FALSE	6.11E-09	8.214150708	13	171	7	21031	AURKB,CDCA8,NDC80,BIRC5,MAD2L1,INCENP,GEN1
GO:BP	meiosis I	GO:0007127	FALSE	6.18E-09	8.208841838	131	171	14	21031	TOP2A,ESPL1,MND1,EME1,PTTG1,NDC80,CCNB2,RAD54L,RAD51AP1,BIRC5,PLK1,FANCD2,AURKA,ZWINT
GO:BP	DNA repair	GO:0006281	FALSE	6.68E-09	8.175171708	604	171	26	21031	PIF1,HMGB2,UBE2T,EME1,PTTG1,RAD54L,NEIL3,RAD51AP1,FANCI,PLK1,CDC45,FOXM1,CDK1,FANCD2,CDCA5,POLQ,TICRR,DTL,DNA2,BLM,CHEK2,ESCO2,FANCA,KIF22,PARPBP,GEN1
GO:BP	centrosome cycle	GO:0007098	FALSE	1.27E-08	7.897220724	138	171	14	21031	WDR62,NDC80,SGOL1,NEK2,PLK1,KIF11,CDK1,AURKA,CEP152,STIL,PLK4,CENPJ,CCNF,GEN1
GO:BP	positive regulation of mitotic cell cycle phase transition	GO:1901992	FALSE	1.39E-08	7.85559768	89	171	12	21031	CDC25C,UBE2C,ESPL1,DLGAP5,CDC20,RRM2,CDK1,CDCA5,CCNB1,DTL,STIL,CENPJ
GO:BP	regulation of cell cycle G2/M phase transition	GO:1902749	FALSE	2.04E-08	7.690821508	116	171	13	21031	AURKB,CDC25C,KIF14,CENPF,PLK1,CDK1,CCNB1,AURKA,TICRR,PKMYT1,DTL,ATAD5,BLM
GO:BP	meiotic cell cycle phase transition	GO:0044771	FALSE	2.26E-08	7.646065739	15	171	7	21031	CDC25C,NDC80,CCNB2,TTK,CDC20,PKMYT1,ZWINT
GO:BP	positive regulation of mitotic cell cycle	GO:0045931	FALSE	3.15E-08	7.501114715	120	171	13	21031	CDC25C,UBE2C,ESPL1,DLGAP5,CDC20,RRM2,CDK1,CDCA5,CCNB1,AURKA,DTL,STIL,CENPJ
GO:BP	negative regulation of cellular component organization	GO:0051129	FALSE	5.66E-08	7.247560266	719	171	27	21031	PIF1,NUF2,AURKB,TOP2A,ESPL1,BUB1B,SPC25,CDCA8,KIF14,NDC80,TTK,CDC20,SPC24,BIRC5,CENPF,PLK1,BUB1,MAD2L1,TPX2,CCNB1,ZWINT,INCENP,KNTC1,CCNF,TMSB15A,GEN1,MPHOSPH9
GO:BP	microtubule organizing center organization	GO:0031023	FALSE	5.66E-08	7.24719549	154	171	14	21031	WDR62,NDC80,SGOL1,NEK2,PLK1,KIF11,CDK1,AURKA,CEP152,STIL,PLK4,CENPJ,CCNF,GEN1
GO:BP	kinetochore assembly	GO:0051382	FALSE	6.73E-08	7.171684831	17	171	7	21031	DLGAP5,CENPE,CENPF,CENPA,CENPH,CENPK,KNTC1
GO:BP	DNA damage response	GO:0006974	FALSE	6.76E-08	7.170350567	896	171	30	21031	PIF1,HMGB2,TOP2A,UBE2T,EME1,PTTG1,E2F7,RAD54L,NEIL3,RAD51AP1,FANCI,GTSE1,PLK1,CDC45,FOXM1,CDK1,FANCD2,CDCA5,POLQ,TICRR,DTL,DNA2,ATAD5,BLM,CHEK2,ESCO2,FANCA,KIF22,PARPBP,GEN1
GO:BP	sexual reproduction	GO:0019953	FALSE	9.70E-08	7.013289226	1094	171	33	21031	NUF2,CDC25C,HMGB2,TOP2A,ESPL1,MND1,EME1,PTTG1,NDC80,CCNB2,TTK,CDC20,SGOL1,RAD54L,NEK2,ASPM,RAD51AP1,BIRC5,PLK1,NCAPH,CDK1,FANCD2,AURKA,KIF18A,PKMYT1,ASF1B,ZWINT,INCENP,RACGAP1,FANCA,LGR5,SMC4,NCAPD2
GO:BP	chromosome condensation	GO:0030261	FALSE	1.25E-07	6.904338536	44	171	9	21031	TOP2A,NUSAP1,PLK1,NCAPH,NCAPG,CDK1,CDCA5,SMC4,NCAPD2
GO:BP	intracellular signal transduction	GO:0035556	FALSE	1.35E-07	6.868761114	2668	171	54	21031	FLT4,NUF2,AURKB,BUB1B,SPC25,CDCA8,IQGAP3,KIF14,EME1,NDC80,TTK,CDC20,E2F7,SPC24,DEPDC1B,FAM83D,PBK,E2F2,BIRC5,GTSE1,CENPF,PLK1,BUB1,CDC45,CCNA2,MAD2L1,FOXM1,CIT,RTKN2,CDK1,FANCD2,CCNB1,AURKA,TICRR,ARHGAP11A,ARHGAP11B,ZWINT,DTL,DNA2,ATAD5,DEPDC1,INCENP,BLM,CHEK2,KNTC1,RACGAP1,DGKG,ECT2,ARRDC3,GEN1,PLCH2,TNFAIP8L1,PTP4A3,EDA2R
GO:BP	mitotic chromosome condensation	GO:0007076	FALSE	1.72E-07	6.76417733	19	171	7	21031	NUSAP1,PLK1,NCAPH,NCAPG,CDCA5,SMC4,NCAPD2
GO:BP	positive regulation of cell cycle checkpoint	GO:1901978	FALSE	1.72E-07	6.76417733	19	171	7	21031	AURKB,CDCA8,NDC80,BIRC5,MAD2L1,INCENP,GEN1
GO:BP	regulation of cell cycle checkpoint	GO:1901976	FALSE	2.87E-07	6.542459064	48	171	9	21031	AURKB,CDCA8,NDC80,BIRC5,MAD2L1,CCNB1,ZWINT,INCENP,GEN1
GO:BP	cellular component organization	GO:0016043	FALSE	4.04E-07	6.393565549	8151	171	107	21031	PIF1,NUF2,AURKB,CDC25C,HMGB2,TOP2A,UBE2C,ESPL1,MND1,DLGAP5,HJURP,BUB1B,SPC25,CDCA8,CENPE,IQGAP3,KIF14,KIFC1,KIF2C,EME1,SPAG5,PTTG1,WDR62,NDC80,CCNB2,TTK,CDC20,SGOL1,SPC24,NUSAP1,KIF4A,RAD54L,KIF18B,NEK2,LST1,ASPM,TACC3,RAD51AP1,RRM2,BIRC5,CENPF,SKA1,MTFR2,PLK1,BUB1,CDC45,NCAPH,KIF20A,MAD2L1,FOXM1,ERCC6L,SKA3,TPX2,PRC1,KIF11,NCAPG,CDK1,IGSF9,CENPA,CDCA2,FANCD2,CDCA5,POLQ,CCNB1,AURKA,KIF18A,MKI67,K…
GO:BP	regulation of G2/M transition of mitotic cell cycle	GO:0010389	FALSE	1.38668E-06	5.858022768	103	171	11	21031	AURKB,CDC25C,KIF14,CENPF,PLK1,CDK1,CCNB1,AURKA,TICRR,DTL,BLM
GO:BP	DNA-templated DNA replication	GO:0006261	FALSE	1.39088E-06	5.856708976	162	171	13	21031	EME1,E2F7,CDC45,POLQ,TICRR,DNA2,ATAD5,ORC6,BLM,E2F8,DBF4,PRIM1,GEN1
GO:BP	sister chromatid cohesion	GO:0007062	FALSE	1.44505E-06	5.840116961	57	171	9	21031	ESPL1,BUB1B,CDC20,SGOL1,PLK1,BUB1,CDCA5,ESCO2,KIF22
GO:BP	cellular component organization or biogenesis	GO:0071840	FALSE	2.23287E-06	5.651135635	8361	171	107	21031	PIF1,NUF2,AURKB,CDC25C,HMGB2,TOP2A,UBE2C,ESPL1,MND1,DLGAP5,HJURP,BUB1B,SPC25,CDCA8,CENPE,IQGAP3,KIF14,KIFC1,KIF2C,EME1,SPAG5,PTTG1,WDR62,NDC80,CCNB2,TTK,CDC20,SGOL1,SPC24,NUSAP1,KIF4A,RAD54L,KIF18B,NEK2,LST1,ASPM,TACC3,RAD51AP1,RRM2,BIRC5,CENPF,SKA1,MTFR2,PLK1,BUB1,CDC45,NCAPH,KIF20A,MAD2L1,FOXM1,ERCC6L,SKA3,TPX2,PRC1,KIF11,NCAPG,CDK1,IGSF9,CENPA,CDCA2,FANCD2,CDCA5,POLQ,CCNB1,AURKA,KIF18A,MKI67,K…
GO:BP	DNA integrity checkpoint signaling	GO:0031570	FALSE	2.99483E-06	5.52362738	140	171	12	21031	EME1,E2F7,GTSE1,PLK1,CDC45,CDK1,FANCD2,TICRR,DTL,DNA2,BLM,CHEK2
GO:BP	positive regulation of mitotic cytokinesis	GO:1903490	FALSE	3.28598E-06	5.483334524	8	171	5	21031	AURKB,CDCA8,BIRC5,INCENP,KIF20B
GO:BP	reproductive process	GO:0022414	FALSE	3.40118E-06	5.468370739	1541	171	37	21031	NUF2,CDC25C,HMGB2,TOP2A,ESPL1,MND1,EME1,PTTG1,NDC80,CCNB2,TTK,CDC20,SGOL1,E2F7,RAD54L,NEK2,ASPM,RAD51AP1,BIRC5,PLK1,NCAPH,CDK1,FANCD2,AURKA,KIF18A,PKMYT1,ASF1B,ZWINT,PLK4,INCENP,E2F8,RACGAP1,FANCA,LGR5,SMC4,UCP2,NCAPD2
GO:BP	mitotic DNA damage checkpoint signaling	GO:0044773	FALSE	4.039E-06	5.39372561	87	171	10	21031	EME1,E2F7,GTSE1,PLK1,CDK1,FANCD2,TICRR,DTL,BLM,CHEK2
GO:BP	reproduction	GO:0000003	FALSE	4.12632E-06	5.384437327	1552	171	37	21031	NUF2,CDC25C,HMGB2,TOP2A,ESPL1,MND1,EME1,PTTG1,NDC80,CCNB2,TTK,CDC20,SGOL1,E2F7,RAD54L,NEK2,ASPM,RAD51AP1,BIRC5,PLK1,NCAPH,CDK1,FANCD2,AURKA,KIF18A,PKMYT1,ASF1B,ZWINT,PLK4,INCENP,E2F8,RACGAP1,FANCA,LGR5,SMC4,UCP2,NCAPD2
GO:BP	spindle localization	GO:0051653	FALSE	4.85698E-06	5.313633973	65	171	9	21031	ESPL1,SPAG5,NDC80,NUSAP1,ASPM,PLK1,MAD2L1,CENPA,SAPCD2
GO:BP	mitotic DNA integrity checkpoint signaling	GO:0044774	FALSE	6.30977E-06	5.199986768	91	171	10	21031	EME1,E2F7,GTSE1,PLK1,CDK1,FANCD2,TICRR,DTL,BLM,CHEK2
GO:BP	regulation of microtubule-based process	GO:0032886	FALSE	8.06217E-06	5.093547892	264	171	15	21031	SPAG5,WDR62,TACC3,SKA1,PLK1,SKA3,TPX2,AURKA,KIF18A,STIL,PLK4,BORA,CENPJ,CCNF,GEN1
GO:BP	positive regulation of cell division	GO:0051781	FALSE	8.69262E-06	5.060849492	94	171	10	21031	AURKB,CDCA8,KIF14,BIRC5,CIT,KIF23,INCENP,RACGAP1,ECT2,KIF20B
GO:BP	double-strand break repair	GO:0006302	FALSE	9.12815E-06	5.039617446	309	171	16	21031	HMGB2,EME1,RAD54L,RAD51AP1,PLK1,CDC45,FOXM1,FANCD2,CDCA5,POLQ,DNA2,BLM,CHEK2,ESCO2,PARPBP,GEN1
GO:BP	regulation of biological process	GO:0050789	FALSE	1.80738E-05	4.742951633	12287	171	135	21031	PIF1,FLT4,NMU,MXD3,NUF2,AURKB,CDC25C,HMGB2,TOP2A,UBE2C,ESPL1,DLGAP5,HJURP,BUB1B,SPC25,CDCA8,CENPE,IQGAP3,KIF14,KIF2C,EME1,SPAG5,ARHGEF39,WDR62,NDC80,CCNB2,TTK,CDC20,E2F7,SPC24,NUSAP1,DEPDC1B,KIF18B,NEK2,LST1,ASPM,FAM83D,PBK,TACC3,E2F2,RAD51AP1,FANCI,RRM2,BIRC5,GTSE1,MIR17HG,CENPF,SKA1,PLK1,APOLD1,BUB1,CDC45,NCAPH,CCNA2,KIF20A,ZNF695,MAD2L1,FOXM1,SKA3,CIT,TPX2,PRC1,RTKN2,KIF11,NCAPG,CDK1,IGSF9,CDC…
GO:BP	regulation of cellular process	GO:0050794	FALSE	1.95419E-05	4.709032563	11738	171	131	21031	PIF1,FLT4,NMU,MXD3,NUF2,AURKB,CDC25C,HMGB2,TOP2A,UBE2C,ESPL1,DLGAP5,HJURP,BUB1B,SPC25,CDCA8,CENPE,IQGAP3,KIF14,KIF2C,EME1,SPAG5,ARHGEF39,WDR62,NDC80,TTK,CDC20,E2F7,SPC24,NUSAP1,DEPDC1B,KIF18B,NEK2,LST1,ASPM,FAM83D,PBK,TACC3,E2F2,RAD51AP1,RRM2,BIRC5,GTSE1,MIR17HG,CENPF,SKA1,PLK1,APOLD1,BUB1,CDC45,NCAPH,CCNA2,KIF20A,ZNF695,MAD2L1,FOXM1,SKA3,CIT,TPX2,PRC1,RTKN2,KIF11,NCAPG,CDK1,IGSF9,CDCA2,FANCD2,CD…
GO:BP	regulation of mitotic cytokinesis	GO:1902412	FALSE	2.65781E-05	4.57547563	11	171	5	21031	AURKB,CDCA8,BIRC5,INCENP,KIF20B
GO:BP	positive regulation of attachment of spindle microtubules to kinetochore	GO:0051987	FALSE	2.65781E-05	4.57547563	11	171	5	21031	AURKB,CDCA8,BIRC5,CCNB1,INCENP
GO:BP	female meiotic nuclear division	GO:0007143	FALSE	4.58223E-05	4.338922803	39	171	7	21031	TOP2A,NDC80,CCNB2,TTK,PLK1,NCAPH,AURKA
GO:BP	establishment of spindle localization	GO:0051293	FALSE	5.16788E-05	4.286687752	60	171	8	21031	ESPL1,SPAG5,NDC80,NUSAP1,PLK1,MAD2L1,CENPA,SAPCD2
GO:BP	positive regulation of organelle organization	GO:0010638	FALSE	5.76667E-05	4.239075246	505	171	19	21031	AURKB,UBE2C,ESPL1,DLGAP5,SPAG5,CDC20,NUSAP1,NEK2,RAD51AP1,BUB1,NCAPH,NCAPG,CDK1,AURKA,STIL,PLK4,CENPJ,SMC4,NCAPD2
GO:BP	regulation of metaphase plate congression	GO:0090235	FALSE	7.3069E-05	4.13626694	13	171	5	21031	AURKB,CDCA8,SPAG5,BIRC5,INCENP
GO:BP	establishment of mitotic spindle localization	GO:0040001	FALSE	9.34126E-05	4.029594703	43	171	7	21031	ESPL1,NDC80,NUSAP1,PLK1,MAD2L1,CENPA,SAPCD2
GO:BP	cytokinetic process	GO:0032506	FALSE	0.000110329	3.957310735	44	171	7	21031	AURKB,IQGAP3,KIF20A,CEP55,RACGAP1,ECT2,KIF20B
GO:BP	regulation of DNA replication	GO:0006275	FALSE	0.000117822	3.928775208	123	171	10	21031	E2F7,CCNA2,CDK1,TICRR,DNA2,ATAD5,BLM,E2F8,ESCO2,DBF4
GO:BP	cell cycle DNA replication	GO:0044786	FALSE	0.000129763	3.886848587	45	171	7	21031	E2F7,CDC45,DNA2,ATAD5,BLM,E2F8,DBF4
GO:BP	signal transduction in response to DNA damage	GO:0042770	FALSE	0.000139693	3.854825646	197	171	12	21031	EME1,E2F7,GTSE1,PLK1,FOXM1,CDK1,FANCD2,TICRR,DTL,ATAD5,BLM,CHEK2
GO:BP	cell cycle G1/S phase transition	GO:0044843	FALSE	0.000164783	3.783087064	241	171	13	21031	IQGAP3,KIF14,E2F7,FAM83D,RRM2,GTSE1,CCNA2,CDK1,CDKN3,STIL,CHEK2,DBF4,CENPJ
GO:BP	regulation of spindle organization	GO:0090224	FALSE	0.000206272	3.685559122	48	171	7	21031	SPAG5,TACC3,PLK1,TPX2,STIL,BORA,CENPJ
GO:BP	DNA damage checkpoint signaling	GO:0000077	FALSE	0.00021423	3.669118919	131	171	10	21031	EME1,E2F7,GTSE1,PLK1,CDK1,FANCD2,TICRR,DTL,BLM,CHEK2
GO:BP	negative regulation of cell division	GO:0051782	FALSE	0.000243136	3.614151429	16	171	5	21031	AURKB,E2F7,ASPM,BLM,E2F8
GO:BP	biological regulation	GO:0065007	FALSE	0.000258404	3.58770034	12680	171	135	21031	PIF1,FLT4,NMU,MXD3,NUF2,AURKB,CDC25C,HMGB2,TOP2A,UBE2C,ESPL1,DLGAP5,HJURP,BUB1B,SPC25,CDCA8,CENPE,IQGAP3,KIF14,KIF2C,EME1,SPAG5,ARHGEF39,WDR62,NDC80,CCNB2,TTK,CDC20,E2F7,SPC24,NUSAP1,DEPDC1B,KIF18B,NEK2,LST1,ASPM,FAM83D,PBK,TACC3,E2F2,RAD51AP1,FANCI,RRM2,BIRC5,GTSE1,MIR17HG,CENPF,SKA1,PLK1,APOLD1,BUB1,CDC45,NCAPH,CCNA2,KIF20A,ZNF695,MAD2L1,FOXM1,SKA3,CIT,TPX2,PRC1,RTKN2,KIF11,NCAPG,CDK1,IGSF9,CDC…
GO:BP	G2/MI transition of meiotic cell cycle	GO:0008315	FALSE	0.000258763	3.587097446	7	171	4	21031	CDC25C,NDC80,CCNB2,PKMYT1
GO:BP	centrosome duplication	GO:0051298	FALSE	0.000276395	3.558469966	74	171	8	21031	WDR62,NDC80,CEP152,STIL,PLK4,CENPJ,CCNF,GEN1
GO:BP	G1/S transition of mitotic cell cycle	GO:0000082	FALSE	0.000327206	3.485178937	213	171	12	21031	IQGAP3,KIF14,E2F7,RRM2,GTSE1,CCNA2,CDK1,CDKN3,STIL,CHEK2,DBF4,CENPJ
GO:BP	regulation of centrosome cycle	GO:0046605	FALSE	0.000476233	3.322180632	54	171	7	21031	WDR62,AURKA,STIL,PLK4,CENPJ,CCNF,GEN1
GO:BP	positive regulation of chromosome condensation	GO:1905821	FALSE	0.00051424	3.288833753	8	171	4	21031	NCAPH,NCAPG,SMC4,NCAPD2
GO:BP	positive regulation of attachment of mitotic spindle microtubules to kinetochore	GO:1902425	FALSE	0.00051424	3.288833753	8	171	4	21031	AURKB,CDCA8,BIRC5,INCENP
GO:BP	regulation of attachment of mitotic spindle microtubules to kinetochore	GO:1902423	FALSE	0.00051424	3.288833753	8	171	4	21031	AURKB,CDCA8,BIRC5,INCENP
GO:BP	meiotic spindle organization	GO:0000212	FALSE	0.00063458	3.197513689	19	171	5	21031	ESPL1,NDC80,CCNB2,ASPM,AURKA
GO:BP	establishment of localization in cell	GO:0051649	FALSE	0.000679755	3.167647493	1972	171	38	21031	NUF2,AURKB,ESPL1,SPC25,CDCA8,CENPE,KIF14,KIFC1,KIF2C,SPAG5,NDC80,SGOL1,SPC24,NUSAP1,KIF4A,NEK2,FAM83D,BIRC5,CENPF,SKA1,PLK1,MAD2L1,SKA3,CDK1,CENPA,CDCA5,CCNB1,KIF18A,ZWINT,INCENP,KNTC1,RACGAP1,KIF22,ECT2,KIF20B,KNSTRN,UCP2,SAPCD2
GO:BP	regulation of ubiquitin protein ligase activity	GO:1904666	TRUE	0.000840552	3.075435629	20	171	5	21031	UBE2C,CDC20,PLK1,MAD2L1,UBE2S
GO:BP	positive regulation of DNA replication	GO:0045740	FALSE	0.00105146	2.978207231	38	171	6	21031	E2F7,CDK1,DNA2,ATAD5,E2F8,DBF4
GO:BP	protein-DNA complex assembly	GO:0065004	FALSE	0.001075945	2.968210022	238	171	12	21031	HMGB2,DLGAP5,HJURP,CENPE,CENPF,CDC45,CENPA,ASF1B,CENPH,CENPK,KNTC1,ITGB3BP
GO:BP	DNA recombination	GO:0006310	FALSE	0.001138545	2.943649888	334	171	14	21031	PIF1,HMGB2,TOP2A,MND1,EME1,RAD54L,RAD51AP1,CDC45,FANCD2,POLQ,ATAD5,BLM,PARPBP,GEN1
GO:BP	positive regulation of nuclear division	GO:0051785	FALSE	0.001252201	2.902325883	62	171	7	21031	UBE2C,ESPL1,DLGAP5,CDC20,NUSAP1,RAD51AP1,AURKA
GO:BP	positive regulation of ubiquitin-protein transferase activity	GO:0051443	FALSE	0.001409021	2.851082593	22	171	5	21031	UBE2C,CDC20,PLK1,UBE2S,ARRDC3
GO:BP	protein localization to chromosome, centromeric region	GO:0071459	TRUE	0.001442387	2.840918304	40	171	6	21031	AURKB,BUB1B,TTK,CDK1,CENPA,KNTC1
GO:BP	regulation of ubiquitin-protein transferase activity	GO:0051438	FALSE	0.001442387	2.840918304	40	171	6	21031	UBE2C,CDC20,PLK1,MAD2L1,UBE2S,ARRDC3
GO:BP	positive regulation of ubiquitin protein ligase activity	GO:1904668	FALSE	0.0015232	2.817243202	10	171	4	21031	UBE2C,CDC20,PLK1,UBE2S
GO:BP	meiotic chromosome separation	GO:0051307	FALSE	0.0015232	2.817243202	10	171	4	21031	ESPL1,TTK,NCAPH,ZWINT
GO:BP	regulation of microtubule cytoskeleton organization	GO:0070507	FALSE	0.001636195	2.786165041	163	171	10	21031	SPAG5,TACC3,SKA1,PLK1,SKA3,TPX2,KIF18A,STIL,BORA,CENPJ
GO:BP	regulation of DNA metabolic process	GO:0051052	FALSE	0.002303493	2.637613146	521	171	17	21031	PIF1,AURKB,E2F7,NEK2,RAD51AP1,CCNA2,FOXM1,CDK1,POLQ,TICRR,DNA2,ATAD5,BLM,E2F8,ESCO2,DBF4,PARPBP
GO:BP	negative regulation of cell cycle G2/M phase transition	GO:1902750	FALSE	0.002369399	2.625361737	68	171	7	21031	AURKB,PLK1,CDK1,TICRR,PKMYT1,DTL,BLM
GO:BP	regulation of chromosome condensation	GO:0060623	FALSE	0.002378412	2.623712955	11	171	4	21031	NCAPH,NCAPG,SMC4,NCAPD2
GO:BP	regulation of mitotic spindle organization	GO:0060236	FALSE	0.00258225	2.588001759	44	171	6	21031	TACC3,PLK1,TPX2,STIL,BORA,CENPJ
GO:BP	establishment of spindle orientation	GO:0051294	FALSE	0.00258225	2.588001759	44	171	6	21031	SPAG5,NDC80,PLK1,MAD2L1,CENPA,SAPCD2
GO:BP	regulation of meiotic cell cycle	GO:0051445	FALSE	0.002618992	2.581865778	69	171	7	21031	CDC25C,TTK,CDC20,ASPM,RAD51AP1,PKMYT1,ZWINT
GO:BP	positive regulation of mitotic nuclear division	GO:0045840	FALSE	0.002959555	2.528773532	45	171	6	21031	UBE2C,ESPL1,DLGAP5,CDC20,NUSAP1,AURKA
GO:BP	cellular response to stress	GO:0033554	FALSE	0.003440438	2.463386243	1770	171	34	21031	PIF1,HMGB2,TOP2A,UBE2T,EME1,PTTG1,E2F7,RAD54L,NEIL3,PBK,RAD51AP1,FANCI,GTSE1,PLK1,CDC45,CCNA2,FOXM1,CDK1,FANCD2,CDCA5,POLQ,TICRR,DTL,DNA2,ATAD5,BLM,CHEK2,ESCO2,FANCA,KIF22,ECT2,PARPBP,UCP2,GEN1
GO:BP	meiotic spindle assembly	GO:0090306	FALSE	0.003544986	2.450385458	12	171	4	21031	NDC80,CCNB2,ASPM,AURKA
GO:BP	regulation of meiotic cell cycle phase transition	GO:1901993	FALSE	0.003544986	2.450385458	12	171	4	21031	CDC25C,TTK,PKMYT1,ZWINT
GO:BP	spindle assembly involved in female meiosis I	GO:0007057	TRUE	0.003750384	2.425924241	4	171	3	21031	NDC80,CCNB2,AURKA
GO:BP	microtubule-based movement	GO:0007018	FALSE	0.004076878	2.389672275	427	171	15	21031	DLGAP5,KIF15,CENPE,KIF14,KIFC1,KIF2C,KIF4A,KIF18B,KIF20A,KIF11,KIF18A,KIF23,KIF22,KIF20B,KIF21A
GO:BP	positive regulation of chromosome organization	GO:2001252	FALSE	0.005863589	2.231836495	110	171	8	21031	AURKB,NEK2,BUB1,NCAPH,NCAPG,CDK1,SMC4,NCAPD2
GO:BP	mitotic sister chromatid cohesion	GO:0007064	FALSE	0.008568481	2.067096185	31	171	5	21031	CDC20,SGOL1,BUB1,CDCA5,ESCO2
GO:BP	protein localization to kinetochore	GO:0034501	FALSE	0.009590794	2.018145457	15	171	4	21031	AURKB,TTK,CDK1,KNTC1
GO:BP	protein localization to condensed chromosome	GO:1903083	FALSE	0.009590794	2.018145457	15	171	4	21031	AURKB,TTK,CDK1,KNTC1
GO:BP	positive regulation of mitotic metaphase/anaphase transition	GO:0045842	FALSE	0.009590794	2.018145457	15	171	4	21031	UBE2C,ESPL1,DLGAP5,CDC20
GO:BP	protein localization to microtubule cytoskeleton	GO:0072698	TRUE	0.009849093	2.006603779	55	171	6	21031	SPAG5,TTK,FAM83D,AURKA,STIL,KIF20B
GO:BP	positive regulation of cell cycle G2/M phase transition	GO:1902751	FALSE	0.010088688	1.996165326	32	171	5	21031	CDC25C,CDK1,CCNB1,DTL,ATAD5
GO:BP	DNA geometric change	GO:0032392	TRUE	0.011616572	1.934922017	86	171	7	21031	PIF1,HMGB2,TOP2A,CDC45,POLQ,DNA2,BLM
GO:BP	protein localization to chromosome	GO:0034502	FALSE	0.011938591	1.923046925	121	171	8	21031	AURKB,BUB1B,TTK,PLK1,CDK1,CENPA,ESCO2,KNTC1
GO:BP	positive regulation of metaphase/anaphase transition of cell cycle	GO:1902101	FALSE	0.01270668	1.895967922	16	171	4	21031	UBE2C,ESPL1,DLGAP5,CDC20
GO:BP	regulation of transferase activity	GO:0051338	FALSE	0.013254933	1.877622452	594	171	17	21031	PIF1,AURKB,CDC25C,UBE2C,CENPE,KIF14,CDC20,NEK2,PLK1,MAD2L1,TPX2,PKMYT1,CDKN3,BLM,ECT2,UBE2S,ARRDC3
GO:BP	reciprocal homologous recombination	GO:0140527	FALSE	0.014902427	1.826743011	59	171	6	21031	TOP2A,MND1,EME1,RAD54L,RAD51AP1,FANCD2
GO:BP	reciprocal meiotic recombination	GO:0007131	FALSE	0.014902427	1.826743011	59	171	6	21031	TOP2A,MND1,EME1,RAD54L,RAD51AP1,FANCD2
GO:BP	protein localization to cytoskeleton	GO:0044380	FALSE	0.014902427	1.826743011	59	171	6	21031	SPAG5,TTK,FAM83D,AURKA,STIL,KIF20B
GO:BP	positive regulation of cellular process	GO:0048522	FALSE	0.014931066	1.825909178	5717	171	73	21031	FLT4,NMU,AURKB,CDC25C,HMGB2,TOP2A,UBE2C,ESPL1,DLGAP5,CDCA8,CENPE,IQGAP3,KIF14,SPAG5,ARHGEF39,WDR62,NDC80,TTK,CDC20,E2F7,NUSAP1,DEPDC1B,NEK2,ASPM,FAM83D,E2F2,RAD51AP1,RRM2,BIRC5,PLK1,BUB1,NCAPH,CCNA2,MAD2L1,FOXM1,CIT,TPX2,PRC1,RTKN2,NCAPG,CDK1,CDCA2,CDCA5,CCNB1,AURKA,KIF23,DTL,DNA2,STIL,ATAD5,MFNG,PLK4,INCENP,BLM,CHEK2,E2F8,DBF4,SLC45A3,RACGAP1,LGR5,ATAD2,ECT2,KIF20B,CENPJ,SMC4,SAPCD2,ITGB3BP,NCAP…
GO:BP	female gamete generation	GO:0007292	FALSE	0.015952066	1.797183049	166	171	9	21031	TOP2A,NDC80,CCNB2,TTK,ASPM,PLK1,NCAPH,AURKA,LGR5
GO:BP	female meiosis chromosome segregation	GO:0016321	FALSE	0.018527993	1.732171627	6	171	3	21031	TTK,PLK1,NCAPH
GO:BP	meiotic chromosome condensation	GO:0010032	FALSE	0.018527993	1.732171627	6	171	3	21031	NCAPH,SMC4,NCAPD2
GO:BP	DNA conformation change	GO:0071103	FALSE	0.02095647	1.678681863	94	171	7	21031	PIF1,HMGB2,TOP2A,CDC45,POLQ,DNA2,BLM
GO:BP	establishment of mitotic spindle orientation	GO:0000132	FALSE	0.021132011	1.675059179	37	171	5	21031	NDC80,PLK1,MAD2L1,CENPA,SAPCD2
GO:BP	mitotic G2 DNA damage checkpoint signaling	GO:0007095	FALSE	0.021132011	1.675059179	37	171	5	21031	PLK1,CDK1,TICRR,DTL,BLM
GO:BP	negative regulation of G2/M transition of mitotic cell cycle	GO:0010972	FALSE	0.026240976	1.581020017	65	171	6	21031	AURKB,PLK1,CDK1,TICRR,DTL,BLM
GO:BP	cellular localization	GO:0051641	FALSE	0.026666039	1.574041487	3621	171	52	21031	NUF2,AURKB,ESPL1,BUB1B,SPC25,CDCA8,CENPE,KIF14,KIFC1,KIF2C,SPAG5,NDC80,TTK,SGOL1,SPC24,NUSAP1,KIF4A,NEK2,ASPM,FAM83D,BIRC5,CENPF,SKA1,PLK1,KIF20A,MAD2L1,SKA3,CDK1,CENPA,CDCA5,CCNB1,AURKA,KIF18A,ZWINT,STIL,CEP55,INCENP,BORA,ESCO2,KNTC1,RACGAP1,KIF22,ECT2,KIF20B,CENPJ,TMSB15A,KNSTRN,UCP2,SAPCD2,ARRDC3,PLCH2,PTP4A3
GO:BP	interstrand cross-link repair	GO:0036297	TRUE	0.031277464	1.504768466	40	171	5	21031	NEIL3,RAD51AP1,FANCI,FANCD2,FANCA
GO:BP	homologous recombination	GO:0035825	FALSE	0.03128183	1.504707846	67	171	6	21031	TOP2A,MND1,EME1,RAD54L,RAD51AP1,FANCD2
GO:BP	homologous chromosome segregation	GO:0045143	FALSE	0.03128183	1.504707846	67	171	6	21031	ESPL1,MND1,PTTG1,PLK1,FANCD2,ZWINT
GO:BP	signal transduction by p53 class mediator	GO:0072331	FALSE	0.031911238	1.496056349	181	171	9	21031	AURKB,E2F7,E2F2,GTSE1,FOXM1,AURKA,ATAD5,CHEK2,EDA2R
GO:BP	negative regulation of meiotic cell cycle phase transition	GO:1901994	FALSE	0.032229915	1.491740841	7	171	3	21031	TTK,PKMYT1,ZWINT
GO:BP	negative regulation of cytokinesis	GO:0032466	FALSE	0.032229915	1.491740841	7	171	3	21031	AURKB,E2F7,E2F8
GO:BP	metaphase/anaphase transition of meiotic cell cycle	GO:0044785	FALSE	0.032229915	1.491740841	7	171	3	21031	TTK,CDC20,ZWINT
GO:BP	nuclear DNA replication	GO:0033260	FALSE	0.035388455	1.451138394	41	171	5	21031	CDC45,DNA2,ATAD5,BLM,DBF4
GO:BP	negative regulation of cellular process	GO:0048523	FALSE	0.039403535	1.404464813	5541	171	70	21031	PIF1,FLT4,MXD3,NUF2,AURKB,HMGB2,TOP2A,ESPL1,BUB1B,SPC25,CDCA8,IQGAP3,KIF14,EME1,NDC80,TTK,CDC20,E2F7,SPC24,NEK2,LST1,ASPM,PBK,BIRC5,GTSE1,MIR17HG,CENPF,PLK1,BUB1,CDC45,MAD2L1,FOXM1,CIT,TPX2,RTKN2,CDK1,FANCD2,POLQ,CCNB1,AURKA,TICRR,PKMYT1,CDKN3,ZWINT,DTL,DNA2,STIL,TYMS,ATAD5,DEPDC1,INCENP,BLM,CHEK2,E2F8,KNTC1,DGKG,PARPBP,CCNF,TMSB15A,UCP2,SAPCD2,ITGB3BP,SCML1,ARRDC3,GEN1,PLCH2,TNFAIP8L1,C18ORF54,M…
GO:BP	centriole replication	GO:0007099	FALSE	0.044863467	1.348107164	43	171	5	21031	WDR62,CEP152,STIL,PLK4,CENPJ
GO:CC	chromosome, centromeric region	GO:0000775	TRUE	1.67E-43	42.77659444	259	177	44	22097	NUF2,AURKB,TOP2A,HJURP,BUB1B,SPC25,CDCA8,CENPE,KIF2C,SPAG5,NDC80,CENPU,TTK,CDC20,SGOL1,SPC24,NEK2,BIRC5,CENPF,SKA1,PLK1,BUB1,MAD2L1,ERCC6L,SKA3,MIS18BP1,NCAPG,CENPA,CDCA5,CCNB1,AURKA,KIF18A,ZWINT,CENPH,INCENP,CENPK,ESCO2,KNTC1,KIF22,CENPM,SMC4,KNSTRN,ITGB3BP,NCAPD2
GO:CC	condensed chromosome	GO:0000793	FALSE	2.79E-43	42.55464245	282	177	45	22097	NUF2,AURKB,HMGB2,TOP2A,HJURP,BUB1B,SPC25,CENPE,KIF2C,SPAG5,NDC80,CENPU,TTK,CDC20,SGOL1,SPC24,NEK2,BIRC5,CENPF,SKA1,PLK1,BUB1,NCAPH,MAD2L1,ERCC6L,SKA3,NCAPG,CENPA,FANCD2,CCNB1,AURKA,KIF18A,MKI67,ZWINT,CENPH,INCENP,BLM,CENPK,KNTC1,KIF22,CENPM,SMC4,KNSTRN,ITGB3BP,NCAPD2
GO:CC	chromosomal region	GO:0098687	FALSE	6.43E-43	42.19156899	402	177	50	22097	PIF1,NUF2,AURKB,TOP2A,HJURP,BUB1B,SPC25,CDCA8,CENPE,KIF2C,SPAG5,NDC80,CENPU,TTK,CDC20,SGOL1,SPC24,NEK2,RAD51AP1,BIRC5,CENPF,SKA1,PLK1,BUB1,MAD2L1,ERCC6L,SKA3,MIS18BP1,NCAPG,CDK1,CENPA,CDCA5,CCNB1,AURKA,KIF18A,ZWINT,DNA2,CENPH,INCENP,BLM,CENPK,CHEK2,ESCO2,KNTC1,KIF22,CENPM,SMC4,KNSTRN,ITGB3BP,NCAPD2
GO:CC	condensed chromosome, centromeric region	GO:0000779	FALSE	8.38E-41	40.07685065	182	177	38	22097	NUF2,AURKB,HJURP,BUB1B,SPC25,CENPE,KIF2C,SPAG5,NDC80,CENPU,TTK,CDC20,SGOL1,SPC24,NEK2,BIRC5,CENPF,SKA1,PLK1,BUB1,MAD2L1,ERCC6L,SKA3,NCAPG,CENPA,CCNB1,AURKA,KIF18A,ZWINT,CENPH,INCENP,CENPK,KNTC1,KIF22,CENPM,KNSTRN,ITGB3BP,NCAPD2
GO:CC	spindle	GO:0005819	TRUE	3.73E-37	36.42792095	436	177	47	22097	AURKB,ESPL1,DLGAP5,BUB1B,KIF15,CDCA8,CENPE,KIF14,KIFC1,KIF2C,SPAG5,HMMR,CKAP2L,WDR62,TTK,CDC20,SGOL1,NUSAP1,KIF4A,KIF18B,NEK2,ASPM,FAM83D,TACC3,BIRC5,CENPF,SKA1,PLK1,KIF20A,MAD2L1,SKA3,TPX2,PRC1,KIF11,CDK1,CCNB1,AURKA,KIF18A,KIF23,INCENP,BORA,KNTC1,RACGAP1,KIF22,ECT2,KIF20B,KNSTRN
GO:CC	kinetochore	GO:0000776	FALSE	4.78E-37	36.32080312	171	177	35	22097	NUF2,AURKB,HJURP,BUB1B,SPC25,CENPE,KIF2C,SPAG5,NDC80,CENPU,TTK,CDC20,SGOL1,SPC24,NEK2,BIRC5,CENPF,SKA1,PLK1,BUB1,MAD2L1,ERCC6L,SKA3,CCNB1,AURKA,KIF18A,ZWINT,CENPH,INCENP,CENPK,KNTC1,KIF22,CENPM,KNSTRN,ITGB3BP
GO:CC	microtubule cytoskeleton	GO:0015630	FALSE	3.11E-34	33.50680286	1405	177	69	22097	AURKB,TOP2A,ESPL1,DLGAP5,BUB1B,KIF15,CDCA8,CENPE,KIF14,KIFC1,KIF2C,SPAG5,HMMR,CKAP2L,WDR62,NDC80,CENPU,CCNB2,TTK,CDC20,SGOL1,NUSAP1,KIF4A,KIF18B,NEK2,ASPM,FAM83D,TACC3,BIRC5,GTSE1,CENPF,SKA1,PLK1,CDC45,KIF20A,MAD2L1,SKA3,TPX2,PRC1,KIF11,CDK1,CCNB1,AURKA,KIF18A,KIF23,SMTN,CEP152,DTL,STIL,PLK4,CEP55,INCENP,BORA,KNTC1,RACGAP1,KIF22,ECT2,KIF20B,CCDC15,CENPJ,CCNF,GAS2L3,CCDC18,KNSTRN,TBC1D31,GEN1,MPHO…
GO:CC	chromosome	GO:0005694	FALSE	1.49E-31	30.8272031	1949	177	76	22097	PIF1,MXD3,NUF2,AURKB,HMGB2,TOP2A,HJURP,BUB1B,SPC25,CDCA8,CENPE,KIF2C,EME1,SPAG5,NDC80,CENPU,TTK,CDC20,SGOL1,E2F7,SPC24,NUSAP1,KIF4A,NEIL3,NEK2,E2F2,RAD51AP1,FANCI,BIRC5,CENPF,SKA1,PLK1,BUB1,CDC45,NCAPH,MAD2L1,FOXM1,ERCC6L,SKA3,MIS18BP1,PRC1,NCAPG,CDK1,CENPA,CDCA2,FANCD2,CDCA5,POLQ,CCNB1,AURKA,KIF18A,MKI67,ASF1B,ZWINT,DTL,DNA2,ATAD5,CENPH,PLK4,ORC6,INCENP,BLM,CENPK,CHEK2,E2F8,ESCO2,KNTC1,FANCA,KIF…
GO:CC	mitotic spindle	GO:0072686	FALSE	9.41E-27	26.02661251	185	177	29	22097	AURKB,ESPL1,DLGAP5,CENPE,KIFC1,SPAG5,CKAP2L,WDR62,NUSAP1,KIF18B,ASPM,FAM83D,TACC3,SKA1,PLK1,MAD2L1,SKA3,TPX2,PRC1,KIF11,CDK1,AURKA,KIF18A,KIF23,RACGAP1,KIF22,ECT2,KIF20B,KNSTRN
GO:CC	centrosome	GO:0005813	TRUE	6.01E-25	24.22100506	726	177	45	22097	AURKB,ESPL1,DLGAP5,BUB1B,KIF15,KIFC1,KIF2C,SPAG5,HMMR,CKAP2L,WDR62,NDC80,CENPU,CCNB2,CDC20,SGOL1,NEK2,ASPM,TACC3,CENPF,SKA1,PLK1,CDC45,SKA3,CDK1,CCNB1,AURKA,KIF18A,KIF23,CEP152,DTL,STIL,PLK4,CEP55,ECT2,KIF20B,CCDC15,CENPJ,CCNF,CCDC18,KNSTRN,TBC1D31,GEN1,MPHOSPH9,CCDC77
GO:CC	microtubule organizing center	GO:0005815	FALSE	1.03E-23	22.98608905	865	177	47	22097	AURKB,TOP2A,ESPL1,DLGAP5,BUB1B,KIF15,KIFC1,KIF2C,SPAG5,HMMR,CKAP2L,WDR62,NDC80,CENPU,CCNB2,CDC20,SGOL1,NEK2,ASPM,TACC3,CENPF,SKA1,PLK1,CDC45,SKA3,CDK1,CCNB1,AURKA,KIF18A,KIF23,SMTN,CEP152,DTL,STIL,PLK4,CEP55,ECT2,KIF20B,CCDC15,CENPJ,CCNF,CCDC18,KNSTRN,TBC1D31,GEN1,MPHOSPH9,CCDC77
GO:CC	intracellular non-membrane-bounded organelle	GO:0043232	FALSE	2.18E-22	21.66211175	6591	177	119	22097	PIF1,MXD3,NUF2,AURKB,HMGB2,FAM64A,TOP2A,ESPL1,UBE2T,DLGAP5,HJURP,BUB1B,KIF15,SPC25,CDCA8,CENPE,KIF14,KIFC1,KIF2C,EME1,SPAG5,HMMR,CKAP2L,WDR62,NDC80,CENPU,CCNB2,TTK,CDC20,SGOL1,E2F7,SPC24,NUSAP1,KIF4A,NEIL3,KIF18B,NEK2,ASPM,FAM83D,TACC3,E2F2,RAD51AP1,FANCI,BIRC5,GTSE1,CENPF,SKA1,PLK1,BUB1,CDC45,NCAPH,KIF20A,MAD2L1,FOXM1,ERCC6L,SKA3,MIS18BP1,TPX2,PRC1,KIF11,NCAPG,CDK1,CENPA,CDCA2,FANCD2,CDCA5,POLQ,…
GO:CC	non-membrane-bounded organelle	GO:0043228	FALSE	2.21E-22	21.65580388	6592	177	119	22097	PIF1,MXD3,NUF2,AURKB,HMGB2,FAM64A,TOP2A,ESPL1,UBE2T,DLGAP5,HJURP,BUB1B,KIF15,SPC25,CDCA8,CENPE,KIF14,KIFC1,KIF2C,EME1,SPAG5,HMMR,CKAP2L,WDR62,NDC80,CENPU,CCNB2,TTK,CDC20,SGOL1,E2F7,SPC24,NUSAP1,KIF4A,NEIL3,KIF18B,NEK2,ASPM,FAM83D,TACC3,E2F2,RAD51AP1,FANCI,BIRC5,GTSE1,CENPF,SKA1,PLK1,BUB1,CDC45,NCAPH,KIF20A,MAD2L1,FOXM1,ERCC6L,SKA3,MIS18BP1,TPX2,PRC1,KIF11,NCAPG,CDK1,CENPA,CDCA2,FANCD2,CDCA5,POLQ,…
GO:CC	cytoskeleton	GO:0005856	FALSE	2.53E-21	20.59654077	2430	177	71	22097	AURKB,TOP2A,ESPL1,DLGAP5,BUB1B,KIF15,CDCA8,CENPE,KIF14,KIFC1,KIF2C,SPAG5,HMMR,CKAP2L,WDR62,NDC80,CENPU,CCNB2,TTK,CDC20,SGOL1,NUSAP1,KIF4A,KIF18B,NEK2,ASPM,FAM83D,TACC3,BIRC5,GTSE1,CENPF,SKA1,PLK1,CDC45,KIF20A,MAD2L1,SKA3,TPX2,PRC1,KIF11,CDK1,CCNB1,AURKA,KIF18A,KIF23,SMTN,CEP152,DTL,STIL,PLK4,CEP55,INCENP,BORA,KNTC1,RACGAP1,KIF22,DGKG,ECT2,KIF20B,CCDC15,CENPJ,CCNF,GAS2L3,TMSB15A,CCDC18,KNSTRN,TBC1…
GO:CC	supramolecular complex	GO:0099080	FALSE	4.70E-21	20.32787532	1426	177	55	22097	NUF2,AURKB,HJURP,BUB1B,KIF15,SPC25,CENPE,KIF14,KIFC1,KIF2C,SPAG5,NDC80,CENPU,TTK,CDC20,SGOL1,SPC24,NUSAP1,KIF4A,KIF18B,NEK2,ASPM,BIRC5,GTSE1,CENPF,SKA1,PLK1,BUB1,KIF20A,MAD2L1,ERCC6L,SKA3,TPX2,PRC1,KIF11,CDK1,CCNB1,AURKA,KIF18A,KIF23,SMTN,ZWINT,CENPH,INCENP,CENPK,KNTC1,RACGAP1,KIF22,CENPM,KIF20B,CENPJ,GAS2L3,KNSTRN,ITGB3BP,KIF21A
GO:CC	microtubule	GO:0005874	FALSE	3.75E-20	19.42629721	477	177	34	22097	AURKB,KIF15,CENPE,KIF14,KIFC1,KIF2C,SPAG5,NUSAP1,KIF4A,KIF18B,NEK2,ASPM,BIRC5,GTSE1,SKA1,PLK1,KIF20A,SKA3,TPX2,PRC1,KIF11,CDK1,AURKA,KIF18A,KIF23,INCENP,KNTC1,RACGAP1,KIF22,KIF20B,CENPJ,GAS2L3,KNSTRN,KIF21A
GO:CC	nucleoplasm	GO:0005654	FALSE	1.10E-19	18.95714729	4220	177	91	22097	PIF1,FLT4,NUF2,AURKB,CDC25C,HMGB2,FAM64A,TOP2A,UBE2C,UBE2T,HJURP,CDCA8,SLC13A5,EME1,SPAG5,NDC80,CENPU,CDC20,SGOL1,E2F7,SPC24,KIF4A,RAD54L,NEIL3,KIF18B,NEK2,E2F2,RAD51AP1,FANCI,BIRC5,GTSE1,CENPF,PLK1,BUB1,CDC45,NCAPH,CCNA2,KIF20A,MAD2L1,FOXM1,MIS18BP1,TPX2,PRC1,CDK1,CENPA,CDCA2,FANCD2,CDCA5,POLQ,CCNB1,AURKA,MKI67,TICRR,KIF23,PKMYT1,ASF1B,ZWINT,CEP152,DTL,DNA2,STIL,CENPH,ORC6,INCENP,BLM,CENPK,CHEK2…
GO:CC	cytosol	GO:0005829	FALSE	8.58E-19	18.06671723	5487	177	103	22097	FLT4,FAM72C,FAM72B,NUF2,AURKB,CDC25C,UBE2C,ESPL1,DLGAP5,HJURP,BUB1B,KIF15,SPC25,CDCA8,CENPE,IQGAP3,KIF14,SLC13A5,KIF2C,SPAG5,HMMR,PTTG1,CKAP2L,WDR62,NDC80,CENPU,CCNB2,CDCA3,CDC20,SGOL1,SPC24,KIF4A,FAM72A,KIF18B,NEK2,LST1,FAM83D,TACC3,FANCI,RRM2,BIRC5,GTSE1,CENPF,SKA1,PLK1,BUB1,NCAPH,CCNA2,MAD2L1,ERCC6L,SKA3,CIT,TPX2,PRC1,KIF11,NCAPG,CDK1,CENPA,CDCA2,FANCD2,CDCA5,POLQ,CCNB1,AURKA,KIF18A,TICRR,KIF2…
GO:CC	outer kinetochore	GO:0000940	FALSE	3.82E-18	17.41847041	21	177	12	22097	NUF2,BUB1B,SPC25,NDC80,SPC24,CENPF,SKA1,PLK1,BUB1,SKA3,CCNB1,ZWINT
GO:CC	spindle pole	GO:0000922	FALSE	1.30E-17	16.88699151	177	177	22	22097	AURKB,DLGAP5,SPAG5,CKAP2L,WDR62,CDC20,SGOL1,NEK2,ASPM,FAM83D,TACC3,CENPF,PLK1,MAD2L1,TPX2,PRC1,KIF11,CCNB1,AURKA,KNTC1,KIF20B,KNSTRN
GO:CC	midbody	GO:0030496	TRUE	6.09E-15	14.21545409	206	177	21	22097	AURKB,CDCA8,CENPE,KIF14,SPAG5,KIF4A,NEK2,ASPM,BIRC5,CENPF,PLK1,KIF20A,PRC1,CDK1,AURKA,KIF23,CEP55,INCENP,RACGAP1,ECT2,KIF20B
GO:CC	spindle midzone	GO:0051233	FALSE	2.15E-14	13.66704768	37	177	12	22097	AURKB,CDCA8,CENPE,KIF14,KIF18B,PLK1,PRC1,AURKA,KIF18A,INCENP,RACGAP1,KIF20B
GO:CC	polymeric cytoskeletal fiber	GO:0099513	FALSE	6.30E-14	13.20047124	807	177	35	22097	AURKB,KIF15,CENPE,KIF14,KIFC1,KIF2C,SPAG5,NUSAP1,KIF4A,KIF18B,NEK2,ASPM,BIRC5,GTSE1,SKA1,PLK1,KIF20A,SKA3,TPX2,PRC1,KIF11,CDK1,AURKA,KIF18A,KIF23,SMTN,INCENP,KNTC1,RACGAP1,KIF22,KIF20B,CENPJ,GAS2L3,KNSTRN,KIF21A
GO:CC	microtubule associated complex	GO:0005875	FALSE	2.02E-13	12.69420292	159	177	18	22097	AURKB,KIF15,CDCA8,KIF14,KIFC1,KIF2C,KIF4A,KIF18B,BIRC5,KIF20A,KIF11,AURKA,KIF18A,KIF23,INCENP,KIF22,KIF20B,KIF21A
GO:CC	nuclear lumen	GO:0031981	FALSE	2.57E-13	12.59013742	5521	177	94	22097	PIF1,FLT4,NUF2,AURKB,CDC25C,HMGB2,FAM64A,TOP2A,UBE2C,UBE2T,HJURP,CDCA8,SLC13A5,EME1,SPAG5,NDC80,CENPU,CDC20,SGOL1,E2F7,SPC24,NUSAP1,KIF4A,RAD54L,NEIL3,KIF18B,NEK2,E2F2,RAD51AP1,FANCI,BIRC5,GTSE1,CENPF,PLK1,BUB1,CDC45,NCAPH,CCNA2,KIF20A,MAD2L1,FOXM1,MIS18BP1,TPX2,PRC1,NCAPG,CDK1,CENPA,CDCA2,FANCD2,CDCA5,POLQ,CCNB1,AURKA,MKI67,TICRR,KIF23,PKMYT1,ASF1B,ZWINT,CEP152,DTL,DNA2,STIL,CENPH,PLK4,ORC6,INCE…
GO:CC	kinesin complex	GO:0005871	FALSE	7.50E-13	12.12482535	48	177	12	22097	KIF15,KIF14,KIFC1,KIF2C,KIF18B,KIF20A,KIF11,KIF18A,KIF23,KIF22,KIF20B,KIF21A
GO:CC	spindle microtubule	GO:0005876	FALSE	3.36E-11	10.47326306	83	177	13	22097	AURKB,CENPE,KIF4A,KIF18B,SKA1,PLK1,SKA3,PRC1,KIF11,CDK1,AURKA,KIF18A,KNTC1
GO:CC	nucleus	GO:0005634	FALSE	1.24E-10	9.906772751	10074	177	128	22097	PIF1,FLT4,MXD3,NUF2,AURKB,CDC25C,HMGB2,FAM64A,TOP2A,UBE2C,ESPL1,UBE2T,MND1,DLGAP5,HJURP,BUB1B,SPC25,CDCA8,CENPE,KIF14,KIFC1,SLC13A5,KIF2C,EME1,SPAG5,PTTG1,WDR62,NDC80,CENPU,CCNB2,TTK,CDC20,SGOL1,E2F7,SPC24,NUSAP1,KIF4A,RAD54L,NEIL3,KIF18B,NEK2,ASPM,PBK,E2F2,RAD51AP1,FANCI,RRM2,BIRC5,GTSE1,CENPF,PLK1,BUB1,CDC45,NCAPH,CCNA2,KIF20A,ZNF695,MAD2L1,FOXM1,MIS18BP1,TPX2,PRC1,RTKN2,KIF11,NCAPG,CDK1,CENPA,…
GO:CC	supramolecular fiber	GO:0099512	FALSE	1.73E-10	9.761884441	1054	177	35	22097	AURKB,KIF15,CENPE,KIF14,KIFC1,KIF2C,SPAG5,NUSAP1,KIF4A,KIF18B,NEK2,ASPM,BIRC5,GTSE1,SKA1,PLK1,KIF20A,SKA3,TPX2,PRC1,KIF11,CDK1,AURKA,KIF18A,KIF23,SMTN,INCENP,KNTC1,RACGAP1,KIF22,KIF20B,CENPJ,GAS2L3,KNSTRN,KIF21A
GO:CC	supramolecular polymer	GO:0099081	FALSE	2.15E-10	9.667752503	1062	177	35	22097	AURKB,KIF15,CENPE,KIF14,KIFC1,KIF2C,SPAG5,NUSAP1,KIF4A,KIF18B,NEK2,ASPM,BIRC5,GTSE1,SKA1,PLK1,KIF20A,SKA3,TPX2,PRC1,KIF11,CDK1,AURKA,KIF18A,KIF23,SMTN,INCENP,KNTC1,RACGAP1,KIF22,KIF20B,CENPJ,GAS2L3,KNSTRN,KIF21A
GO:CC	intracellular organelle lumen	GO:0070013	FALSE	5.24E-09	8.280617671	6657	177	96	22097	PIF1,FLT4,NUF2,AURKB,CDC25C,HMGB2,FAM64A,TOP2A,UBE2C,UBE2T,HJURP,CDCA8,SLC13A5,EME1,SPAG5,NDC80,CENPU,CDC20,SGOL1,E2F7,SPC24,NUSAP1,KIF4A,RAD54L,NEIL3,KIF18B,NEK2,E2F2,RAD51AP1,FANCI,BIRC5,GTSE1,CENPF,PLK1,BUB1,CDC45,NCAPH,CCNA2,KIF20A,MAD2L1,FOXM1,MIS18BP1,TPX2,PRC1,NCAPG,CDK1,CENPA,CDCA2,FANCD2,CDCA5,POLQ,CCNB1,AURKA,MKI67,TICRR,KIF23,PKMYT1,ASF1B,ARHGAP11B,ZWINT,CEP152,DTL,DNA2,STIL,TYMS,CENPH…
GO:CC	membrane-enclosed lumen	GO:0031974	FALSE	5.24E-09	8.280617671	6657	177	96	22097	PIF1,FLT4,NUF2,AURKB,CDC25C,HMGB2,FAM64A,TOP2A,UBE2C,UBE2T,HJURP,CDCA8,SLC13A5,EME1,SPAG5,NDC80,CENPU,CDC20,SGOL1,E2F7,SPC24,NUSAP1,KIF4A,RAD54L,NEIL3,KIF18B,NEK2,E2F2,RAD51AP1,FANCI,BIRC5,GTSE1,CENPF,PLK1,BUB1,CDC45,NCAPH,CCNA2,KIF20A,MAD2L1,FOXM1,MIS18BP1,TPX2,PRC1,NCAPG,CDK1,CENPA,CDCA2,FANCD2,CDCA5,POLQ,CCNB1,AURKA,MKI67,TICRR,KIF23,PKMYT1,ASF1B,ARHGAP11B,ZWINT,CEP152,DTL,DNA2,STIL,TYMS,CENPH…
GO:CC	organelle lumen	GO:0043233	FALSE	5.24E-09	8.280617671	6657	177	96	22097	PIF1,FLT4,NUF2,AURKB,CDC25C,HMGB2,FAM64A,TOP2A,UBE2C,UBE2T,HJURP,CDCA8,SLC13A5,EME1,SPAG5,NDC80,CENPU,CDC20,SGOL1,E2F7,SPC24,NUSAP1,KIF4A,RAD54L,NEIL3,KIF18B,NEK2,E2F2,RAD51AP1,FANCI,BIRC5,GTSE1,CENPF,PLK1,BUB1,CDC45,NCAPH,CCNA2,KIF20A,MAD2L1,FOXM1,MIS18BP1,TPX2,PRC1,NCAPG,CDK1,CENPA,CDCA2,FANCD2,CDCA5,POLQ,CCNB1,AURKA,MKI67,TICRR,KIF23,PKMYT1,ASF1B,ARHGAP11B,ZWINT,CEP152,DTL,DNA2,STIL,TYMS,CENPH…
GO:CC	chromosome passenger complex	GO:0032133	FALSE	5.37E-08	7.270102431	6	177	5	22097	AURKB,CDCA8,BIRC5,AURKA,INCENP
GO:CC	mitotic spindle midzone	GO:1990023	FALSE	2.00E-07	6.699698719	14	177	6	22097	AURKB,CENPE,KIF18B,PRC1,KIF18A,KIF20B
GO:CC	nuclear chromosome	GO:0000228	TRUE	9.69E-07	6.013810556	222	177	14	22097	TOP2A,EME1,NEK2,BIRC5,PLK1,CDC45,NCAPH,NCAPG,ORC6,INCENP,BLM,PRIM1,SMC4,NCAPD2
GO:CC	Ndc80 complex	GO:0031262	FALSE	1.15022E-06	5.9392182	4	177	4	22097	NUF2,SPC25,NDC80,SPC24
GO:CC	intercellular bridge	GO:0045171	TRUE	1.36733E-06	5.864125553	95	177	10	22097	CDCA8,CENPE,FAM83D,SKA1,KIF20A,TPX2,PRC1,KIF23,CEP55,KIF20B
GO:CC	cytoplasm	GO:0005737	FALSE	3.40144E-06	5.46833701	12345	177	135	22097	PIF1,FLT4,FAM72C,TROAP,FAM72B,NUF2,AURKB,CDC25C,HMGB2,TOP2A,UBE2C,ESPL1,DLGAP5,HJURP,BUB1B,KIF15,SPC25,CDCA8,CENPE,IQGAP3,KIF14,KIFC1,SLC13A5,KIF2C,SPAG5,HMMR,PTTG1,CKAP2L,WDR62,NDC80,CENPU,CCNB2,TTK,CDCA3,CDC20,SGOL1,SPC24,NUSAP1,KIF4A,FAM72A,KIF18B,NEK2,LST1,ASPM,FAM83D,TACC3,FANCI,RRM2,BIRC5,GTSE1,CENPF,SKA1,MTFR2,PLK1,BUB1,NCAPH,CCNA2,KIF20A,MAD2L1,ERCC6L,SKA3,CIT,TPX2,PRC1,RTKN2,KIF11,NCAPG,…
GO:CC	mitotic spindle pole	GO:0097431	FALSE	5.55706E-06	5.255155101	38	177	7	22097	AURKB,SPAG5,ASPM,FAM83D,PLK1,AURKA,KIF20B
GO:CC	procentriole replication complex	GO:0120099	FALSE	1.70379E-05	4.768584652	6	177	4	22097	CEP152,STIL,PLK4,CENPJ
GO:CC	centriole	GO:0005814	FALSE	1.78939E-05	4.747296013	158	177	11	22097	TOP2A,WDR62,PLK1,AURKA,CEP152,STIL,PLK4,CEP55,CENPJ,CCNF,MPHOSPH9
GO:CC	intracellular organelle	GO:0043229	FALSE	3.40895E-05	4.467379934	16018	177	157	22097	PIF1,FLT4,FAM72C,FAM72B,MXD3,NUF2,AURKB,CDC25C,HMGB2,FAM64A,TOP2A,UBE2C,ESPL1,UBE2T,MND1,DLGAP5,HJURP,BUB1B,KIF15,SPC25,CDCA8,CENPE,KIF14,KIFC1,SLC13A5,KIF2C,EME1,SPAG5,HMMR,PTTG1,CKAP2L,WDR62,NDC80,CENPU,CCNB2,TTK,CDC20,SGOL1,E2F7,SPC24,NUSAP1,KIF4A,FAM72A,RAD54L,NEIL3,KIF18B,NEK2,LST1,ASPM,FAM83D,PBK,TACC3,E2F2,RAD51AP1,FANCI,RRM2,BIRC5,GTSE1,CENPF,SKA1,MTFR2,PLK1,BUB1,CDC45,NCAPH,CCNA2,KIF20A,…
GO:CC	inner kinetochore	GO:0000939	FALSE	5.155E-05	4.287771338	17	177	5	22097	CENPU,CENPH,CENPK,CENPM,ITGB3BP
GO:CC	condensin complex	GO:0000796	FALSE	7.85176E-05	4.105033114	8	177	4	22097	NCAPH,NCAPG,SMC4,NCAPD2
GO:CC	condensed nuclear chromosome	GO:0000794	FALSE	8.99352E-05	4.046070142	82	177	8	22097	NEK2,PLK1,NCAPH,NCAPG,INCENP,BLM,SMC4,NCAPD2
GO:CC	centralspindlin complex	GO:0097149	FALSE	0.000146052	3.835493099	3	177	3	22097	KIF23,RACGAP1,ECT2
GO:CC	centriolar satellite	GO:0034451	FALSE	0.000269448	3.569525255	128	177	9	22097	SPAG5,WDR62,CENPU,TACC3,SKA1,PLK1,CCDC18,KNSTRN,TBC1D31
GO:CC	mitotic checkpoint complex	GO:0033597	TRUE	0.000580757	3.236005909	4	177	3	22097	BUB1B,CDC20,MAD2L1
GO:CC	meiotic spindle	GO:0072687	FALSE	0.001465304	2.834072287	15	177	4	22097	ASPM,AURKA,INCENP,BORA
GO:CC	intracellular anatomical structure	GO:0005622	FALSE	0.001886144	2.724425207	17834	177	164	22097	PIF1,FLT4,FAM72C,TROAP,FAM72B,MXD3,NUF2,AURKB,CDC25C,HMGB2,FAM64A,TOP2A,UBE2C,ESPL1,UBE2T,MND1,DLGAP5,HJURP,BUB1B,KIF15,SPC25,CDCA8,CENPE,IQGAP3,KIF14,KIFC1,SLC13A5,KIF2C,EME1,SPAG5,HMMR,PTTG1,CKAP2L,WDR62,NDC80,CENPU,CCNB2,TTK,CDCA3,CDC20,SGOL1,E2F7,SPC24,NUSAP1,KIF4A,FAM72A,RAD54L,NEIL3,KIF18B,NEK2,LST1,ASPM,FAM83D,PBK,TACC3,E2F2,RAD51AP1,FANCI,RRM2,BIRC5,GTSE1,CENPF,SKA1,MTFR2,PLK1,BUB1,CDC45,…
GO:CC	chromocenter	GO:0010369	FALSE	0.00194153	2.711855877	16	177	4	22097	AURKB,CDCA8,INCENP,ESCO2
GO:CC	cyclin-dependent protein kinase holoenzyme complex	GO:0000307	TRUE	0.002222373	2.653183039	59	177	6	22097	CCNB2,CCNA2,CDK1,CCNB1,CCNF,CKS1B
GO:CC	microtubule end	GO:1990752	FALSE	0.002776325	2.556529756	36	177	5	22097	KIF2C,SPAG5,KIF18B,ASPM,KNSTRN
GO:CC	organelle	GO:0043226	FALSE	0.004598313	2.337401474	16808	177	157	22097	PIF1,FLT4,FAM72C,FAM72B,MXD3,NUF2,AURKB,CDC25C,HMGB2,FAM64A,TOP2A,UBE2C,ESPL1,UBE2T,MND1,DLGAP5,HJURP,BUB1B,KIF15,SPC25,CDCA8,CENPE,KIF14,KIFC1,SLC13A5,KIF2C,EME1,SPAG5,HMMR,PTTG1,CKAP2L,WDR62,NDC80,CENPU,CCNB2,TTK,CDC20,SGOL1,E2F7,SPC24,NUSAP1,KIF4A,FAM72A,RAD54L,NEIL3,KIF18B,NEK2,LST1,ASPM,FAM83D,PBK,TACC3,E2F2,RAD51AP1,FANCI,RRM2,BIRC5,GTSE1,CENPF,SKA1,MTFR2,PLK1,BUB1,CDC45,NCAPH,CCNA2,KIF20A,…
GO:CC	anaphase-promoting complex	GO:0005680	TRUE	0.010781685	1.967313362	24	177	4	22097	UBE2C,BUB1B,CDC20,UBE2S
GO:CC	microtubule plus-end	GO:0035371	FALSE	0.014980468	1.824474609	26	177	4	22097	KIF2C,SPAG5,KIF18B,KNSTRN
GO:CC	cyclin B1-CDK1 complex	GO:0097125	FALSE	0.018440082	1.734237142	2	177	2	22097	CDK1,CCNB1
GO:CC	cyclin A2-CDK1 complex	GO:0097122	FALSE	0.018440082	1.734237142	2	177	2	22097	CCNA2,CDK1
GO:CC	serine/threonine protein kinase complex	GO:1902554	FALSE	0.038124994	1.418790221	139	177	7	22097	CCNB2,CCNA2,CDK1,CCNB1,DBF4,CCNF,CKS1B
GO:CC	Flemming body	GO:0090543	FALSE	0.044205126	1.354527364	34	177	4	22097	KIF14,KIF23,CEP55,RACGAP1
KEGG	Cell cycle	KEGG:04110	FALSE	9.89E-24	23.00497296	157	74	25	8484	AURKB,CDC25C,ESPL1,BUB1B,PTTG1,NDC80,CCNB2,TTK,CDC20,SGOL1,E2F2,PLK1,BUB1,CDC45,CCNA2,MAD2L1,CDK1,CDCA5,CCNB1,TICRR,PKMYT1,ORC6,CHEK2,ESCO2,DBF4
KEGG	Oocyte meiosis	KEGG:04114	FALSE	6.54E-09	8.184518559	131	74	13	8484	CDC25C,ESPL1,PTTG1,CCNB2,CDC20,SGOL1,PLK1,BUB1,MAD2L1,CDK1,CCNB1,AURKA,PKMYT1
KEGG	Motor proteins	KEGG:04814	FALSE	7.65E-08	7.116499857	193	74	14	8484	KIF15,CENPE,KIF14,KIFC1,KIF2C,KIF4A,KIF18B,KIF20A,KIF11,KIF18A,KIF23,KIF22,KIF20B,KIF21A
KEGG	Progesterone-mediated oocyte maturation	KEGG:04914	FALSE	8.75E-08	7.058138305	102	74	11	8484	CDC25C,CCNB2,PLK1,BUB1,CCNA2,MAD2L1,CDK1,CCNB1,AURKA,PKMYT1,KIF22
KEGG	Fanconi anemia pathway	KEGG:03460	FALSE	0.000594611	3.225766904	54	74	6	8484	UBE2T,EME1,FANCI,FANCD2,BLM,FANCA
KEGG	p53 signaling pathway	KEGG:04115	FALSE	0.00371674	2.429837778	74	74	6	8484	CCNB2,RRM2,GTSE1,CDK1,CCNB1,CHEK2
KEGG	Human T-cell leukemia virus 1 infection	KEGG:05166	FALSE	0.009598693	2.017787901	218	74	9	8484	ESPL1,BUB1B,PTTG1,CCNB2,CDC20,E2F2,CCNA2,MAD2L1,CHEK2
KEGG	Cellular senescence	KEGG:04218	FALSE	0.034250601	1.465331808	155	74	7	8484	CCNB2,E2F2,CCNA2,FOXM1,CDK1,CCNB1,CHEK2
REAC	Cell Cycle	REAC:R-HSA-1640170	FALSE	1.48E-51	50.82930164	677	126	72	10842	PIF1,NUF2,AURKB,CDC25C,TOP2A,UBE2C,ESPL1,MND1,HJURP,BUB1B,SPC25,CDCA8,CENPE,KIF2C,HMMR,PTTG1,NDC80,CENPU,CCNB2,CDC20,SGOL1,SPC24,NEK2,E2F2,RRM2,BIRC5,GTSE1,CENPF,SKA1,PLK1,BUB1,CDC45,NCAPH,CCNA2,KIF20A,MAD2L1,FOXM1,ERCC6L,MIS18BP1,TPX2,NCAPG,CDK1,CENPA,CDCA5,CCNB1,AURKA,KIF18A,KIF23,PKMYT1,ZWINT,CEP152,DNA2,TYMS,CENPH,PLK4,ORC6,INCENP,BLM,BORA,CENPK,CHEK2,ESCO2,KNTC1,DBF4,CENPM,PRIM1,CENPJ,SMC4,C…
REAC	Cell Cycle, Mitotic	REAC:R-HSA-69278	FALSE	7.15E-50	49.14577689	547	126	66	10842	NUF2,AURKB,CDC25C,TOP2A,UBE2C,ESPL1,BUB1B,SPC25,CDCA8,CENPE,KIF2C,HMMR,PTTG1,NDC80,CENPU,CCNB2,CDC20,SGOL1,SPC24,NEK2,E2F2,RRM2,BIRC5,GTSE1,CENPF,SKA1,PLK1,BUB1,CDC45,NCAPH,CCNA2,KIF20A,MAD2L1,FOXM1,ERCC6L,TPX2,NCAPG,CDK1,CENPA,CDCA5,CCNB1,AURKA,KIF18A,KIF23,PKMYT1,ZWINT,CEP152,DNA2,TYMS,CENPH,PLK4,ORC6,INCENP,BORA,CENPK,ESCO2,KNTC1,DBF4,CENPM,PRIM1,CENPJ,SMC4,CKS1B,ITGB3BP,UBE2S,NCAPD2
REAC	Mitotic Prometaphase	REAC:R-HSA-68877	FALSE	7.94E-37	36.10044215	199	126	40	10842	NUF2,AURKB,BUB1B,SPC25,CDCA8,CENPE,KIF2C,NDC80,CENPU,CCNB2,CDC20,SGOL1,SPC24,NEK2,BIRC5,CENPF,SKA1,PLK1,BUB1,NCAPH,MAD2L1,ERCC6L,NCAPG,CDK1,CENPA,CDCA5,CCNB1,KIF18A,ZWINT,CEP152,CENPH,PLK4,INCENP,CENPK,KNTC1,CENPM,CENPJ,SMC4,ITGB3BP,NCAPD2
REAC	Cell Cycle Checkpoints	REAC:R-HSA-69620	FALSE	5.12E-34	33.29097577	289	126	43	10842	NUF2,AURKB,CDC25C,UBE2C,BUB1B,SPC25,CDCA8,CENPE,KIF2C,NDC80,CENPU,CCNB2,CDC20,SGOL1,SPC24,BIRC5,GTSE1,CENPF,SKA1,PLK1,BUB1,CDC45,CCNA2,MAD2L1,ERCC6L,CDK1,CENPA,CCNB1,KIF18A,PKMYT1,ZWINT,DNA2,CENPH,ORC6,INCENP,BLM,CENPK,CHEK2,KNTC1,DBF4,CENPM,ITGB3BP,UBE2S
REAC	Resolution of Sister Chromatid Cohesion	REAC:R-HSA-2500257	FALSE	1.10E-32	31.9583841	123	126	32	10842	NUF2,AURKB,BUB1B,SPC25,CDCA8,CENPE,KIF2C,NDC80,CENPU,CCNB2,CDC20,SGOL1,SPC24,BIRC5,CENPF,SKA1,PLK1,BUB1,MAD2L1,ERCC6L,CDK1,CENPA,CDCA5,CCNB1,KIF18A,ZWINT,CENPH,INCENP,CENPK,KNTC1,CENPM,ITGB3BP
REAC	Mitotic Spindle Checkpoint	REAC:R-HSA-69618	FALSE	2.75E-31	30.56078976	109	126	30	10842	NUF2,AURKB,UBE2C,BUB1B,SPC25,CDCA8,CENPE,KIF2C,NDC80,CENPU,CDC20,SGOL1,SPC24,BIRC5,CENPF,SKA1,PLK1,BUB1,MAD2L1,ERCC6L,CENPA,KIF18A,ZWINT,CENPH,INCENP,CENPK,KNTC1,CENPM,ITGB3BP,UBE2S
REAC	M Phase	REAC:R-HSA-68886	FALSE	3.16E-31	30.4996647	406	126	46	10842	NUF2,AURKB,UBE2C,ESPL1,BUB1B,SPC25,CDCA8,CENPE,KIF2C,PTTG1,NDC80,CENPU,CCNB2,CDC20,SGOL1,SPC24,NEK2,BIRC5,CENPF,SKA1,PLK1,BUB1,NCAPH,KIF20A,MAD2L1,ERCC6L,NCAPG,CDK1,CENPA,CDCA5,CCNB1,KIF18A,KIF23,ZWINT,CEP152,CENPH,PLK4,INCENP,CENPK,KNTC1,CENPM,CENPJ,SMC4,ITGB3BP,UBE2S,NCAPD2
REAC	Amplification of signal from unattached kinetochores via a MAD2 inhibitory signal	REAC:R-HSA-141444	FALSE	2.01E-30	29.69573962	92	126	28	10842	NUF2,AURKB,BUB1B,SPC25,CDCA8,CENPE,KIF2C,NDC80,CENPU,CDC20,SGOL1,SPC24,BIRC5,CENPF,SKA1,PLK1,BUB1,MAD2L1,ERCC6L,CENPA,KIF18A,ZWINT,CENPH,INCENP,CENPK,KNTC1,CENPM,ITGB3BP
REAC	Amplification of signal from the kinetochores	REAC:R-HSA-141424	FALSE	2.01E-30	29.69573962	92	126	28	10842	NUF2,AURKB,BUB1B,SPC25,CDCA8,CENPE,KIF2C,NDC80,CENPU,CDC20,SGOL1,SPC24,BIRC5,CENPF,SKA1,PLK1,BUB1,MAD2L1,ERCC6L,CENPA,KIF18A,ZWINT,CENPH,INCENP,CENPK,KNTC1,CENPM,ITGB3BP
REAC	Mitotic Anaphase	REAC:R-HSA-68882	FALSE	8.65E-29	28.06292481	228	126	36	10842	NUF2,AURKB,UBE2C,ESPL1,BUB1B,SPC25,CDCA8,CENPE,KIF2C,PTTG1,NDC80,CENPU,CCNB2,CDC20,SGOL1,SPC24,BIRC5,CENPF,SKA1,PLK1,BUB1,MAD2L1,ERCC6L,CDK1,CENPA,CDCA5,CCNB1,KIF18A,ZWINT,CENPH,INCENP,CENPK,KNTC1,CENPM,ITGB3BP,UBE2S
REAC	Mitotic Metaphase and Anaphase	REAC:R-HSA-2555396	FALSE	1.02E-28	27.99223832	229	126	36	10842	NUF2,AURKB,UBE2C,ESPL1,BUB1B,SPC25,CDCA8,CENPE,KIF2C,PTTG1,NDC80,CENPU,CCNB2,CDC20,SGOL1,SPC24,BIRC5,CENPF,SKA1,PLK1,BUB1,MAD2L1,ERCC6L,CDK1,CENPA,CDCA5,CCNB1,KIF18A,ZWINT,CENPH,INCENP,CENPK,KNTC1,CENPM,ITGB3BP,UBE2S
REAC	Separation of Sister Chromatids	REAC:R-HSA-2467813	FALSE	1.06E-27	26.97287432	188	126	33	10842	NUF2,AURKB,UBE2C,ESPL1,BUB1B,SPC25,CDCA8,CENPE,KIF2C,PTTG1,NDC80,CENPU,CDC20,SGOL1,SPC24,BIRC5,CENPF,SKA1,PLK1,BUB1,MAD2L1,ERCC6L,CENPA,CDCA5,KIF18A,ZWINT,CENPH,INCENP,CENPK,KNTC1,CENPM,ITGB3BP,UBE2S
REAC	EML4 and NUDC in mitotic spindle formation	REAC:R-HSA-9648025	FALSE	2.33E-27	26.63307589	115	126	28	10842	NUF2,AURKB,BUB1B,SPC25,CDCA8,CENPE,KIF2C,NDC80,CENPU,CDC20,SGOL1,SPC24,BIRC5,CENPF,SKA1,PLK1,BUB1,MAD2L1,ERCC6L,CENPA,KIF18A,ZWINT,CENPH,INCENP,CENPK,KNTC1,CENPM,ITGB3BP
REAC	RHO GTPases Activate Formins	REAC:R-HSA-5663220	FALSE	3.85E-25	24.4148948	136	126	28	10842	NUF2,AURKB,BUB1B,SPC25,CDCA8,CENPE,KIF2C,NDC80,CENPU,CDC20,SGOL1,SPC24,BIRC5,CENPF,SKA1,PLK1,BUB1,MAD2L1,ERCC6L,CENPA,KIF18A,ZWINT,CENPH,INCENP,CENPK,KNTC1,CENPM,ITGB3BP
REAC	RHO GTPase Effectors	REAC:R-HSA-195258	FALSE	4.69E-20	19.32867256	319	126	33	10842	NUF2,AURKB,CDC25C,BUB1B,SPC25,CDCA8,CENPE,IQGAP3,KIF14,KIF2C,NDC80,CENPU,CDC20,SGOL1,SPC24,BIRC5,CENPF,SKA1,PLK1,BUB1,MAD2L1,ERCC6L,CIT,PRC1,CENPA,KIF18A,ZWINT,CENPH,INCENP,CENPK,KNTC1,CENPM,ITGB3BP
REAC	Signaling by Rho GTPases	REAC:R-HSA-194315	FALSE	1.64E-14	13.78478948	702	126	39	10842	NUF2,AURKB,CDC25C,BUB1B,SPC25,CDCA8,CENPE,IQGAP3,KIF14,KIF2C,ARHGEF39,NDC80,CENPU,CDC20,SGOL1,SPC24,DEPDC1B,BIRC5,CENPF,SKA1,PLK1,BUB1,MAD2L1,ERCC6L,CIT,PRC1,CENPA,KIF18A,ARHGAP11A,ARHGAP11B,ZWINT,CENPH,INCENP,CENPK,KNTC1,RACGAP1,ECT2,CENPM,ITGB3BP
REAC	Signaling by Rho GTPases, Miro GTPases and RHOBTB3	REAC:R-HSA-9716542	FALSE	3.38E-14	13.47117543	717	126	39	10842	NUF2,AURKB,CDC25C,BUB1B,SPC25,CDCA8,CENPE,IQGAP3,KIF14,KIF2C,ARHGEF39,NDC80,CENPU,CDC20,SGOL1,SPC24,DEPDC1B,BIRC5,CENPF,SKA1,PLK1,BUB1,MAD2L1,ERCC6L,CIT,PRC1,CENPA,KIF18A,ARHGAP11A,ARHGAP11B,ZWINT,CENPH,INCENP,CENPK,KNTC1,RACGAP1,ECT2,CENPM,ITGB3BP
REAC	Kinesins	REAC:R-HSA-983189	FALSE	1.76E-12	11.75392039	60	126	14	10842	KIF15,CENPE,KIFC1,KIF2C,KIF4A,KIF18B,KIF20A,KIF11,KIF18A,KIF23,RACGAP1,KIF22,KIF20B,KIF21A
REAC	COPI-dependent Golgi-to-ER retrograde traffic	REAC:R-HSA-6811434	FALSE	2.64E-09	8.578075419	99	126	14	10842	KIF15,CENPE,KIFC1,KIF2C,KIF4A,KIF18B,KIF20A,KIF11,KIF18A,KIF23,RACGAP1,KIF22,KIF20B,KIF21A
REAC	Condensation of Prometaphase Chromosomes	REAC:R-HSA-2514853	FALSE	3.12E-09	8.505185119	11	126	7	10842	CCNB2,NCAPH,NCAPG,CDK1,CCNB1,SMC4,NCAPD2
REAC	G2/M Transition	REAC:R-HSA-69275	FALSE	3.67E-09	8.434823315	195	126	18	10842	CDC25C,HMMR,CCNB2,NEK2,GTSE1,CENPF,PLK1,CCNA2,FOXM1,TPX2,CDK1,CCNB1,AURKA,PKMYT1,CEP152,PLK4,BORA,CENPJ
REAC	Mitotic G2-G2/M phases	REAC:R-HSA-453274	FALSE	4.37E-09	8.359710567	197	126	18	10842	CDC25C,HMMR,CCNB2,NEK2,GTSE1,CENPF,PLK1,CCNA2,FOXM1,TPX2,CDK1,CCNB1,AURKA,PKMYT1,CEP152,PLK4,BORA,CENPJ
REAC	Regulation of mitotic cell cycle	REAC:R-HSA-453276	FALSE	8.79E-09	8.055764595	88	126	13	10842	AURKB,UBE2C,BUB1B,PTTG1,CDC20,NEK2,PLK1,CCNA2,MAD2L1,CDK1,CCNB1,AURKA,UBE2S
REAC	APC/C-mediated degradation of cell cycle proteins	REAC:R-HSA-174143	FALSE	8.79E-09	8.055764595	88	126	13	10842	AURKB,UBE2C,BUB1B,PTTG1,CDC20,NEK2,PLK1,CCNA2,MAD2L1,CDK1,CCNB1,AURKA,UBE2S
REAC	Polo-like kinase mediated events	REAC:R-HSA-156711	FALSE	5.86E-08	7.231918874	15	126	7	10842	CDC25C,CCNB2,CENPF,PLK1,FOXM1,CCNB1,PKMYT1
REAC	Cyclin A/B1/B2 associated events during G2/M transition	REAC:R-HSA-69273	FALSE	9.91E-08	7.003954262	25	126	8	10842	CDC25C,CCNB2,PLK1,CCNA2,FOXM1,CDK1,CCNB1,PKMYT1
REAC	Golgi-to-ER retrograde transport	REAC:R-HSA-8856688	FALSE	1.53E-07	6.815928507	133	126	14	10842	KIF15,CENPE,KIFC1,KIF2C,KIF4A,KIF18B,KIF20A,KIF11,KIF18A,KIF23,RACGAP1,KIF22,KIF20B,KIF21A
REAC	Activation of APC/C and APC/C:Cdc20 mediated degradation of mitotic proteins	REAC:R-HSA-176814	FALSE	4.77E-07	6.321514815	77	126	11	10842	UBE2C,BUB1B,PTTG1,CDC20,NEK2,PLK1,CCNA2,MAD2L1,CDK1,CCNB1,UBE2S
REAC	Chromosome Maintenance	REAC:R-HSA-73886	FALSE	2.65227E-06	5.576382016	138	126	13	10842	PIF1,HJURP,CENPU,CCNA2,MIS18BP1,CENPA,DNA2,CENPH,BLM,CENPK,CENPM,PRIM1,ITGB3BP
REAC	Factors involved in megakaryocyte development and platelet production	REAC:R-HSA-983231	FALSE	3.59325E-06	5.444512428	169	126	14	10842	KIF15,CENPE,KIFC1,KIF2C,KIF4A,KIF18B,KIF20A,KIF11,KIF18A,KIF23,RACGAP1,KIF22,KIF20B,KIF21A
REAC	APC/C:Cdc20 mediated degradation of mitotic proteins	REAC:R-HSA-176409	FALSE	6.36348E-06	5.196305012	76	126	10	10842	UBE2C,BUB1B,PTTG1,CDC20,NEK2,CCNA2,MAD2L1,CDK1,CCNB1,UBE2S
REAC	Regulation of PLK1 Activity at G2/M Transition	REAC:R-HSA-2565942	FALSE	1.9103E-05	4.718897741	85	126	10	10842	CCNB2,NEK2,PLK1,CDK1,CCNB1,AURKA,CEP152,PLK4,BORA,CENPJ
REAC	TP53 Regulates Transcription of Cell Cycle Genes	REAC:R-HSA-6791312	FALSE	3.2724E-05	4.485133667	49	126	8	10842	CDC25C,E2F7,CCNA2,CDK1,CCNB1,AURKA,E2F8,CENPJ
REAC	Intra-Golgi and retrograde Golgi-to-ER traffic	REAC:R-HSA-6811442	FALSE	3.46927E-05	4.459762389	202	126	14	10842	KIF15,CENPE,KIFC1,KIF2C,KIF4A,KIF18B,KIF20A,KIF11,KIF18A,KIF23,RACGAP1,KIF22,KIF20B,KIF21A
REAC	G2/M DNA replication checkpoint	REAC:R-HSA-69478	FALSE	3.50361E-05	4.455483685	5	126	4	10842	CCNB2,CDK1,CCNB1,PKMYT1
REAC	AURKA Activation by TPX2	REAC:R-HSA-8854518	FALSE	4.78664E-05	4.319969469	71	126	9	10842	HMMR,NEK2,PLK1,TPX2,CDK1,AURKA,CEP152,PLK4,CENPJ
REAC	Mitotic G1 phase and G1/S transition	REAC:R-HSA-453279	FALSE	5.17516E-05	4.286075812	147	126	12	10842	TOP2A,E2F2,RRM2,CDC45,CCNA2,CDK1,CCNB1,TYMS,ORC6,DBF4,PRIM1,CKS1B
REAC	Phosphorylation of Emi1	REAC:R-HSA-176417	FALSE	0.000104162	3.982289929	6	126	4	10842	CDC20,PLK1,CDK1,CCNB1
REAC	Regulation of APC/C activators between G1/S and early anaphase	REAC:R-HSA-176408	FALSE	0.000152097	3.817880283	81	126	9	10842	UBE2C,BUB1B,CDC20,PLK1,CCNA2,MAD2L1,CDK1,CCNB1,UBE2S
REAC	APC-Cdc20 mediated degradation of Nek2A	REAC:R-HSA-179409	FALSE	0.000169114	3.771821675	26	126	6	10842	UBE2C,BUB1B,CDC20,NEK2,MAD2L1,UBE2S
REAC	G2/M Checkpoints	REAC:R-HSA-69481	FALSE	0.000208072	3.681786056	167	126	12	10842	CDC25C,CCNB2,GTSE1,CDC45,CDK1,CCNB1,PKMYT1,DNA2,ORC6,BLM,CHEK2,DBF4
REAC	Activation of NIMA Kinases NEK9, NEK6, NEK7	REAC:R-HSA-2980767	FALSE	0.000240858	3.618239448	7	126	4	10842	CCNB2,PLK1,CDK1,CCNB1
REAC	MHC class II antigen presentation	REAC:R-HSA-2132295	FALSE	0.00063158	3.199571691	123	126	10	10842	KIF15,CENPE,KIF2C,KIF4A,KIF20A,KIF11,KIF18A,KIF23,RACGAP1,KIF22
REAC	Nucleosome assembly	REAC:R-HSA-774815	FALSE	0.000694741	3.158176823	72	126	8	10842	HJURP,CENPU,MIS18BP1,CENPA,CENPH,CENPK,CENPM,ITGB3BP
REAC	Deposition of new CENPA-containing nucleosomes at the centromere	REAC:R-HSA-606279	FALSE	0.000694741	3.158176823	72	126	8	10842	HJURP,CENPU,MIS18BP1,CENPA,CENPH,CENPK,CENPM,ITGB3BP
REAC	APC:Cdc20 mediated degradation of cell cycle proteins prior to satisfation of the cell cycle checkpoint	REAC:R-HSA-179419	FALSE	0.000858017	3.066504013	74	126	8	10842	UBE2C,BUB1B,CDC20,NEK2,CCNA2,MAD2L1,CDK1,UBE2S
REAC	G1/S Transition	REAC:R-HSA-69206	FALSE	0.001047368	2.979900557	130	126	10	10842	RRM2,CDC45,CCNA2,CDK1,CCNB1,TYMS,ORC6,DBF4,PRIM1,CKS1B
REAC	Phosphorylation of the APC/C	REAC:R-HSA-176412	FALSE	0.001072789	2.969485749	20	126	5	10842	UBE2C,PLK1,CDK1,CCNB1,UBE2S
REAC	Inactivation of APC/C via direct inhibition of the APC/C complex	REAC:R-HSA-141430	FALSE	0.001394972	2.855434418	21	126	5	10842	UBE2C,BUB1B,CDC20,MAD2L1,UBE2S
REAC	Inhibition of the proteolytic activity of APC/C required for the onset of anaphase by mitotic spindle checkpoint components	REAC:R-HSA-141405	FALSE	0.001394972	2.855434418	21	126	5	10842	UBE2C,BUB1B,CDC20,MAD2L1,UBE2S
REAC	Transcriptional Regulation by TP53	REAC:R-HSA-3700989	FALSE	0.001572112	2.803516458	359	126	16	10842	AURKB,CDC25C,E2F7,FANCI,BIRC5,CCNA2,TPX2,CDK1,FANCD2,CCNB1,AURKA,DNA2,BLM,CHEK2,E2F8,CENPJ
REAC	APC/C:Cdc20 mediated degradation of Cyclin B	REAC:R-HSA-174048	FALSE	0.002833435	2.547686762	24	126	5	10842	UBE2C,CDC20,CDK1,CCNB1,UBE2S
REAC	SUMOylation of DNA replication proteins	REAC:R-HSA-4615885	FALSE	0.003810009	2.419073961	43	126	6	10842	AURKB,TOP2A,CDCA8,BIRC5,AURKA,INCENP
REAC	Golgi Cisternae Pericentriolar Stack Reorganization	REAC:R-HSA-162658	FALSE	0.004660859	2.33153399	13	126	4	10842	CCNB2,PLK1,CDK1,CCNB1
REAC	Chk1/Chk2(Cds1) mediated inactivation of Cyclin B:Cdk1 complex	REAC:R-HSA-75035	FALSE	0.004660859	2.33153399	13	126	4	10842	CDC25C,CDK1,CCNB1,CHEK2
REAC	S Phase	REAC:R-HSA-69242	FALSE	0.007431241	2.128938676	162	126	10	10842	UBE2C,CDC45,CCNA2,CDCA5,DNA2,ORC6,ESCO2,PRIM1,CKS1B,UBE2S
REAC	Cdc20:Phospho-APC/C mediated degradation of Cyclin A	REAC:R-HSA-174184	FALSE	0.008492048	2.070987551	73	126	7	10842	UBE2C,BUB1B,CDC20,CCNA2,MAD2L1,CDK1,UBE2S
REAC	APC/C:Cdh1 mediated degradation of Cdc20 and other APC/C:Cdh1 targeted proteins in late mitosis/early G1	REAC:R-HSA-174178	FALSE	0.009289633	2.03200142	74	126	7	10842	AURKB,UBE2C,PTTG1,CDC20,PLK1,AURKA,UBE2S
REAC	DNA Repair	REAC:R-HSA-73894	FALSE	0.011082999	1.95534272	329	126	14	10842	UBE2T,EME1,NEIL3,RAD51AP1,FANCI,CCNA2,FANCD2,POLQ,DTL,DNA2,BLM,CHEK2,FANCA,GEN1
REAC	Resolution of D-loop Structures through Holliday Junction Intermediates	REAC:R-HSA-5693568	FALSE	0.016901214	1.772082091	34	126	5	10842	EME1,RAD51AP1,DNA2,BLM,GEN1
REAC	TP53 Regulates Transcription of Genes Involved in G2 Cell Cycle Arrest	REAC:R-HSA-6804114	FALSE	0.019067969	1.719695558	18	126	4	10842	CDC25C,CDK1,CCNB1,AURKA
REAC	Resolution of D-Loop Structures	REAC:R-HSA-5693537	FALSE	0.019535669	1.709171714	35	126	5	10842	EME1,RAD51AP1,DNA2,BLM,GEN1
REAC	Fanconi Anemia Pathway	REAC:R-HSA-6783310	FALSE	0.03338405	1.47646098	39	126	5	10842	UBE2T,EME1,FANCI,FANCD2,FANCA
REAC	Regulation of TP53 Activity through Phosphorylation	REAC:R-HSA-6804756	FALSE	0.038049974	1.41964563	92	126	7	10842	AURKB,CCNA2,TPX2,AURKA,DNA2,BLM,CHEK2
REAC	E2F mediated regulation of DNA replication	REAC:R-HSA-113510	FALSE	0.043970158	1.356841978	22	126	4	10842	CDK1,CCNB1,ORC6,PRIM1
REAC	E2F-enabled inhibition of pre-replication complex formation	REAC:R-HSA-113507	FALSE	0.049727194	1.303406048	9	126	3	10842	CDK1,CCNB1,ORC6
WP	Cell cycle	WP:WP179	FALSE	1.38E-13	12.86113234	120	80	17	8286	CDC25C,ESPL1,PTTG1,CCNB2,TTK,CDC20,E2F2,PLK1,BUB1,CDC45,CCNA2,CDK1,CCNB1,PKMYT1,ORC6,CHEK2,DBF4
WP	Retinoblastoma gene in cancer	WP:WP2446	FALSE	5.55E-13	12.25591311	89	80	15	8286	HMGB2,TOP2A,CCNB2,TTK,KIF4A,E2F2,RRM2,CDC45,CCNA2,CDK1,CCNB1,TYMS,PLK4,PRIM1,RBP1
WP	Gastric cancer network 1	WP:WP2361	FALSE	4.67E-10	9.330735631	28	80	9	8286	TOP2A,UBE2C,KIF15,E2F7,CENPF,TPX2,AURKA,ECT2,KIF20B
WP	Regulation of sister chromatid separation at the metaphase anaphase transition	WP:WP4240	FALSE	3.32E-09	8.478799672	14	80	7	8286	ESPL1,BUB1B,CENPE,PTTG1,CDC20,BUB1,MAD2L1
WP	Cohesin complex Cornelia de Lange syndrome	WP:WP5117	FALSE	1.34E-07	6.874081933	34	80	8	8286	AURKB,ESPL1,PTTG1,SGOL1,PLK1,CDK1,CDCA5,ESCO2
WP	DNA IR damage and cellular response via ATR	WP:WP4016	FALSE	1.16901E-05	4.932182419	81	80	9	8286	CDC25C,FANCI,PLK1,CDC45,FOXM1,CDK1,FANCD2,CHEK2,FANCA
WP	Gastric cancer network 2	WP:WP2363	FALSE	0.001761244	2.754180416	31	80	5	8286	TOP2A,UBE2C,UBE2T,FANCI,ATAD2
WP	G1 to S cell cycle control	WP:WP45	FALSE	0.005489648	2.260455464	64	80	6	8286	E2F2,CDC45,CDK1,CCNB1,ORC6,PRIM1
WP	ATM signaling pathway	WP:WP2516	FALSE	0.006372715	2.195675526	40	80	5	8286	CDC25C,CDK1,FANCD2,CCNB1,CHEK2
WP	DNA damage response	WP:WP707	FALSE	0.008447643	2.073264428	69	80	6	8286	CDC25C,CCNB2,CDK1,FANCD2,CCNB1,CHEK2
WP	miRNA regulation of DNA damage response	WP:WP1530	FALSE	0.0116341	1.934267219	73	80	6	8286	CDC25C,CCNB2,CDK1,FANCD2,CCNB1,CHEK2
TF	Factor: HMGXB3; motif: NRGCCAATSRGNRNNS	TF:M12616	FALSE	6.63E-21	20.17816386	2909	180	83	20045	FAM72C,FAM72B,AURKB,HMGB2,FAM64A,TOP2A,UBE2C,ESPL1,UBE2T,DLGAP5,HJURP,SPC25,KIF14,KIFC1,CKAP2L,WDR62,CENPU,CCNB2,CDCA3,E2F7,SPC24,FAM72A,DEPDC1B,KIF18B,NEK2,ASPM,FAM83D,TACC3,GTSE1,CENPF,MTFR2,PLK1,BUB1,CDC45,NCAPH,KIF20A,FOXM1,ERCC6L,CIT,TPX2,CDK1,IGSF9,CENPA,CDCA2,CCNB1,AURKA,C21ORF58,TICRR,KIF23,ARHGAP11A,ASF1B,ARHGAP11B,CDKN3,ZWINT,DTL,STIL,CEP55,DEPDC1,ORC6,INCENP,BLM,CHEK2,E2F8,ESCO2,RACGAP…
TF	Factor: NFYA; motif: NNRGCCAATSRGMRSSNNSN	TF:M12642	FALSE	2.22E-17	16.65330108	2845	180	77	20045	FAM72C,FAM72B,AURKB,HMGB2,FAM64A,TOP2A,UBE2C,ESPL1,SPC25,KIF14,HMMR,CKAP2L,WDR62,CCNB2,CDCA3,CDC20,E2F7,SPC24,FAM72A,RAD54L,DEPDC1B,KIF18B,NEK2,ASPM,FAM83D,TACC3,GTSE1,CENPF,MTFR2,PLK1,BUB1,CDC45,NCAPH,KIF20A,FOXM1,ERCC6L,CIT,TPX2,CDK1,IGSF9,CENPA,CDCA2,CCNB1,C21ORF58,TICRR,KIF23,ASF1B,CDKN3,DTL,STIL,CEP55,ORC6,INCENP,BLM,BORA,CHEK2,E2F8,ESCO2,FANCA,PRR11,FXYD7,ATAD2,CENPM,KIF20B,CCNF,GPCPD1,TMSB…
TF	Factor: NFYB; motif: RGCCAATSRGNRNNNNSNG	TF:M12643	FALSE	2.50E-15	14.60121104	2035	180	62	20045	FAM72C,FAM72B,HMGB2,FAM64A,TOP2A,UBE2C,ESPL1,DLGAP5,HJURP,SPC25,KIF14,CKAP2L,WDR62,CCNB2,CDC20,E2F7,SPC24,FAM72A,RAD54L,DEPDC1B,KIF18B,NEK2,ASPM,FAM83D,TACC3,GTSE1,CENPF,MTFR2,PLK1,CDC45,NCAPH,KIF20A,TPX2,CDK1,IGSF9,CENPA,CDCA2,CDCA5,C21ORF58,KIF23,DTL,STIL,CEP55,BLM,CHEK2,E2F8,ESCO2,FANCA,PRR11,FXYD7,ATAD2,CENPM,KIF20B,CCNF,GPCPD1,TMSB15A,CKS1B,UBE2S,NCAPD2,SCML1,TNFAIP8L1,MPHOSPH9
TF	Factor: SP2; motif: NNRRCCAATSRGNRNSNGSN; match class: 1	TF:M12668_1	FALSE	1.93E-14	13.71466397	5947	180	109	20045	FAM72C,TROAP,FAM72B,MXD3,AURKB,HMGB2,FAM64A,TOP2A,UBE2C,ESPL1,UBE2T,DLGAP5,HJURP,BUB1B,KIF15,SPC25,CDCA8,KIF14,KIFC1,EME1,HMMR,PTTG1,CKAP2L,WDR62,CENPU,CCNB2,TTK,CDCA3,CDC20,E2F7,SPC24,NUSAP1,FAM72A,RAD54L,KIF18B,NEK2,ASPM,FAM83D,TACC3,RRM2,CENPF,MTFR2,APOLD1,BUB1,CDC45,NCAPH,CCNA2,KIF20A,ZNF695,MAD2L1,FOXM1,ERCC6L,CIT,MIS18BP1,TPX2,CDK1,IGSF9,CENPA,CDCA2,CDCA5,CCNB1,AURKA,MKI67,C21ORF58,TICRR,KI…
TF	Factor: NF-YA; motif: CRGCCAATCAGNRN	TF:M02106	FALSE	9.32E-13	12.0305075	1770	180	54	20045	FAM72C,FAM72B,HMGB2,TOP2A,UBE2C,ESPL1,UBE2T,DLGAP5,SPC25,KIF14,CKAP2L,CENPU,CCNB2,E2F7,FAM72A,DEPDC1B,KIF18B,NEK2,TACC3,CENPF,MTFR2,PLK1,BUB1,NCAPH,KIF20A,ERCC6L,CIT,CDK1,CENPA,CDCA2,C21ORF58,KIF23,ASF1B,CDKN3,DTL,STIL,CEP55,DEPDC1,ORC6,BLM,CHEK2,E2F8,ESCO2,PRR11,ATAD2,CENPM,CCNF,GPCPD1,TMSB15A,CKS1B,UCP2,NCAPD2,SCML1,MPHOSPH9
TF	Factor: NF-Y; motif: NNNRRCCAATSRGNNN	TF:M00287	FALSE	4.11E-11	10.38667895	1677	180	50	20045	FAM72C,FAM72B,HMGB2,FAM64A,TOP2A,UBE2C,ESPL1,SPC25,KIF14,CKAP2L,CCNB2,E2F7,FAM72A,KIF18B,NEK2,TACC3,CENPF,MTFR2,PLK1,NCAPH,KIF20A,CIT,TPX2,CDK1,CENPA,CDCA2,C21ORF58,KIF23,ARHGAP11A,ASF1B,ARHGAP11B,CDKN3,DTL,STIL,CEP55,ORC6,BLM,CHEK2,E2F8,RACGAP1,PRR11,ATAD2,CENPM,CCNF,GPCPD1,TMSB15A,CKS1B,UCP2,NCAPD2,MPHOSPH9
TF	Factor: NF-YA; motif: YTCTSATTGGYYRN	TF:M04683	FALSE	1.26E-10	9.899315443	1726	180	50	20045	FAM72C,FAM72B,HMGB2,TOP2A,UBE2C,DLGAP5,SPC25,KIF14,CCNB2,FAM72A,DEPDC1B,KIF18B,NEK2,ASPM,TACC3,CENPF,MTFR2,PLK1,CDC45,NCAPH,KIF20A,CIT,TPX2,CDK1,CENPA,CDCA2,AURKA,C21ORF58,KIF23,ARHGAP11A,ASF1B,ARHGAP11B,CDKN3,DTL,STIL,ORC6,INCENP,BLM,CHEK2,E2F8,RACGAP1,PRR11,ATAD2,CENPM,TMSB15A,CKS1B,UCP2,UBE2S,NCAPD2,MPHOSPH9
TF	Factor: YB-1; motif: NNNNCCAATNN; match class: 1	TF:M03862_1	FALSE	1.32E-10	9.881026975	3157	180	70	20045	FAM72C,FAM72B,MXD3,AURKB,HMGB2,FAM64A,TOP2A,UBE2C,DLGAP5,HJURP,BUB1B,KIF15,KIF14,PTTG1,CKAP2L,WDR62,CENPU,CCNB2,CDCA3,E2F7,FAM72A,NEK2,ASPM,FAM83D,MTFR2,NCAPH,KIF20A,FOXM1,ERCC6L,CIT,MIS18BP1,TPX2,CDK1,IGSF9,CENPA,CDCA2,CDCA5,CCNB1,AURKA,MKI67,C21ORF58,TICRR,KIF23,ASF1B,CDKN3,ZWINT,DTL,STIL,CEP55,ORC6,INCENP,BLM,BORA,CENPK,CHEK2,E2F8,ESCO2,KNTC1,PRR11,ECT2,CENPM,CCNF,TMSB15A,CKS1B,UCP2,UBE2S,NCAP…
TF	Factor: NF-YC; motif: NNRRCCAATCAGNR	TF:M10006	FALSE	7.51E-10	9.124472957	2578	180	61	20045	FAM72C,FAM72B,HMGB2,FAM64A,TOP2A,UBE2C,ESPL1,UBE2T,DLGAP5,SPC25,KIF14,CKAP2L,CCNB2,E2F7,FAM72A,DEPDC1B,KIF18B,NEK2,ASPM,TACC3,CENPF,MTFR2,PLK1,BUB1,CDC45,NCAPH,KIF20A,CIT,TPX2,CDK1,CENPA,CDCA2,AURKA,C21ORF58,TICRR,KIF23,ARHGAP11A,ASF1B,ARHGAP11B,CDKN3,DTL,STIL,CEP55,ORC6,INCENP,BLM,CHEK2,E2F8,RACGAP1,PRR11,ATAD2,CENPM,CCNF,GPCPD1,TMSB15A,CKS1B,UCP2,UBE2S,NCAPD2,TNFAIP8L1,MPHOSPH9
TF	Factor: NFYA; motif: RRCCAATCAGN	TF:M09816	FALSE	8.07E-10	9.093227081	2013	180	53	20045	HMGB2,FAM64A,TOP2A,ESPL1,UBE2T,DLGAP5,HJURP,SPC25,KIF14,TTK,E2F7,DEPDC1B,KIF18B,TACC3,CENPF,MTFR2,PLK1,BUB1,CDC45,NCAPH,KIF20A,ZNF695,CIT,TPX2,CDK1,CDCA2,CDCA5,AURKA,C21ORF58,TICRR,KIF23,ARHGAP11A,ASF1B,ARHGAP11B,CDKN3,DTL,STIL,ORC6,BLM,CHEK2,E2F8,RACGAP1,PRR11,ATAD2,ECT2,CENPM,CCNF,ZNF730,TMSB15A,UCP2,UBE2S,NCAPD2,MPHOSPH9
TF	Factor: YB-1; motif: CCAMTCNGMR; match class: 1	TF:M03805_1	FALSE	8.56E-10	9.067532277	3766	180	76	20045	FAM72C,FAM72B,AURKB,CDC25C,HMGB2,FAM64A,TOP2A,ESPL1,DLGAP5,HJURP,IQGAP3,EME1,HMMR,CKAP2L,WDR62,NDC80,CCNB2,CDCA3,E2F7,SPC24,FAM72A,DEPDC1B,KIF18B,ASPM,FAM83D,TACC3,CENPF,MTFR2,PLK1,CDC45,NCAPH,KIF20A,FOXM1,ERCC6L,TPX2,NCAPG,CENPA,CDCA2,POLQ,CCNB1,AURKA,MKI67,C21ORF58,TICRR,ASF1B,CDKN3,STIL,CEP55,DEPDC1,ORC6,INCENP,BLM,CENPK,CHEK2,E2F8,RACGAP1,PRR11,FXYD7,ATAD2,ECT2,CENPM,CCNF,SMC4,ZNF730,CKS1B,CC…
TF	Factor: NF-YA; motif: NYRRCCAATCAGAR	TF:M10005	FALSE	9.31E-09	8.030976837	2285	180	55	20045	FAM72C,FAM72B,HMGB2,TOP2A,UBE2C,ESPL1,UBE2T,SPC25,CDCA8,KIF14,CKAP2L,CCNB2,CDCA3,FAM72A,KIF18B,NEK2,ASPM,TACC3,CENPF,MTFR2,PLK1,BUB1,CDC45,NCAPH,KIF20A,CIT,TPX2,CDK1,CENPA,CDCA2,AURKA,MKI67,C21ORF58,KIF23,ARHGAP11A,ASF1B,ARHGAP11B,CDKN3,DTL,STIL,CEP55,ORC6,INCENP,BLM,CHEK2,E2F8,RACGAP1,PRR11,ATAD2,CENPM,TMSB15A,UCP2,NCAPD2,TNFAIP8L1,MPHOSPH9
TF	Factor: NF-YB; motif: NNNYNRRCCAATCAG	TF:M07115	FALSE	1.14E-08	7.94233629	547	180	26	20045	HMGB2,FAM64A,TOP2A,SPC25,E2F7,CENPF,MTFR2,NCAPH,KIF20A,CIT,TPX2,CDK1,CDCA2,KIF23,ARHGAP11A,ASF1B,ARHGAP11B,CDKN3,STIL,ORC6,BLM,E2F8,PRR11,ATAD2,TMSB15A,UCP2
TF	Factor: NF-Y; motif: RGCCAATCRGN	TF:M07302	FALSE	5.89E-08	7.230249177	1623	180	44	20045	HMGB2,FAM64A,TOP2A,UBE2T,SPC25,KIF14,KIF18B,TACC3,CENPF,MTFR2,PLK1,BUB1,NCAPH,KIF20A,CIT,TPX2,CDK1,CDCA2,CDCA5,AURKA,C21ORF58,KIF23,ARHGAP11A,ASF1B,ARHGAP11B,CDKN3,DTL,STIL,CEP55,ORC6,INCENP,BLM,CHEK2,E2F8,ESCO2,PRR11,ATAD2,CENPM,GPCPD1,TMSB15A,CKS1B,UCP2,NCAPD2,MPHOSPH9
TF	Factor: YB-1; motif: CCAMTCNGMR	TF:M03805	FALSE	7.01E-08	7.154419655	10320	180	136	20045	PIF1,FAM72C,TROAP,FAM72B,MXD3,AURKB,CDC25C,HMGB2,FAM64A,TOP2A,UBE2C,ESPL1,UBE2T,MND1,DLGAP5,HJURP,SPC25,CDCA8,CENPE,IQGAP3,KIF14,KIFC1,EME1,ARHGEF39,HMMR,PTTG1,CKAP2L,WDR62,NDC80,CENPU,CCNB2,TTK,CDCA3,CDC20,SGOL1,E2F7,SPC24,NUSAP1,FAM72A,RAD54L,DEPDC1B,KIF18B,NEK2,LST1,ASPM,FAM83D,TACC3,RAD51AP1,FANCI,RRM2,BIRC5,GTSE1,CENPF,SKA1,MTFR2,PLK1,APOLD1,BUB1,CDC45,NCAPH,KIF20A,ZNF695,MAD2L1,FOXM1,ERCC6L…
TF	Factor: NF-Y; motif: NCTGATTGGYTASY	TF:M00209	FALSE	7.87E-08	7.10375326	3851	180	73	20045	PIF1,FAM72C,NMU,FAM72B,HMGB2,FAM64A,TOP2A,UBE2C,ESPL1,UBE2T,DLGAP5,HJURP,SPC25,CDCA8,KIF14,CKAP2L,TTK,E2F7,FAM72A,DEPDC1B,KIF18B,TACC3,CENPF,MTFR2,PLK1,BUB1,CDC45,NCAPH,KIF20A,ZNF695,CIT,TPX2,NCAPG,CDK1,CDCA2,CDCA5,POLQ,AURKA,KIF18A,C21ORF58,TICRR,KIF23,ARHGAP11A,ASF1B,ARHGAP11B,CDKN3,ZWINT,DTL,STIL,PLK4,CEP55,ORC6,INCENP,BLM,CHEK2,E2F8,ESCO2,KNTC1,RACGAP1,KIF22,PRR11,ATAD2,ECT2,PARPBP,CENPM,CCNF…
TF	Factor: NFYC; motif: NNCCAATCANN	TF:M12455	FALSE	1.19E-07	6.923128717	1335	180	39	20045	HMGB2,FAM64A,TOP2A,UBE2T,SPC25,KIF14,KIF18B,TACC3,CENPF,MTFR2,PLK1,CDC45,NCAPH,KIF20A,CIT,CDK1,CDCA2,AURKA,C21ORF58,KIF23,ARHGAP11A,ASF1B,ARHGAP11B,CDKN3,DTL,STIL,ORC6,BLM,CHEK2,E2F8,RACGAP1,PRR11,ATAD2,CENPM,TMSB15A,UCP2,UBE2S,NCAPD2,MPHOSPH9
TF	Factor: NF-Y; motif: NNNNRRCCAATSR	TF:M00775	FALSE	1.33E-07	6.875359373	1467	180	41	20045	FAM64A,TOP2A,UBE2C,UBE2T,SPC25,KIF14,CKAP2L,KIF18B,NEK2,TACC3,PLK1,BUB1,NCAPH,KIF20A,CIT,CDK1,CDCA2,CDCA5,AURKA,C21ORF58,KIF23,ARHGAP11A,ASF1B,ARHGAP11B,CDKN3,CEP55,ORC6,INCENP,BLM,CHEK2,E2F8,RACGAP1,PRR11,ATAD2,ECT2,TMSB15A,CKS1B,UCP2,NCAPD2,TNFAIP8L1,MPHOSPH9
TF	Factor: YB-1; motif: NNNNCCAATNN	TF:M03862	FALSE	3.47E-07	6.459990449	9310	180	126	20045	PIF1,FAM72C,TROAP,FAM72B,MXD3,AURKB,HMGB2,FAM64A,TOP2A,UBE2C,ESPL1,UBE2T,MND1,DLGAP5,HJURP,BUB1B,KIF15,SPC25,CDCA8,KIF14,KIFC1,EME1,PTTG1,CKAP2L,WDR62,NDC80,CENPU,CCNB2,TTK,CDCA3,CDC20,SGOL1,E2F7,NUSAP1,FAM72A,RAD54L,DEPDC1B,KIF18B,NEK2,ASPM,FAM83D,TACC3,E2F2,GTSE1,CENPF,SKA1,MTFR2,PLK1,APOLD1,BUB1,NCAPH,KIF20A,ZNF695,FOXM1,ERCC6L,CIT,MIS18BP1,TPX2,PRC1,CDK1,IGSF9,CENPA,CDCA2,CDCA5,POLQ,LGI4,CCNB…
TF	Factor: ZF5; motif: GGSGCGCGS	TF:M10438	FALSE	5.03E-07	6.298549482	16621	180	176	20045	PIF1,FLT4,FAM72C,NMU,FAM72B,MXD3,SLC7A3,NUF2,AURKB,CDC25C,HMGB2,FAM64A,TOP2A,UBE2C,ESPL1,UBE2T,MND1,DLGAP5,HJURP,BUB1B,KIF15,SPC25,CDCA8,CENPE,IQGAP3,KIF14,KIFC1,SLC13A5,KIF2C,EME1,SPAG5,ARHGEF39,HMMR,PTTG1,CKAP2L,WDR62,NDC80,CENPU,CCNB2,TTK,CDCA3,CDC20,SGOL1,E2F7,SPC24,NUSAP1,KIF4A,FAM72A,RAD54L,NEIL3,DEPDC1B,KIF18B,NEK2,LST1,ASPM,FAM83D,PBK,TACC3,E2F2,RAD51AP1,FANCI,RRM2,BIRC5,GTSE1,CENPF,SKA1,…
TF	Factor: NFYA; motif: NNRGCCAATSRGMRSSNNSN; match class: 1	TF:M12642_1	FALSE	6.41E-07	6.192899366	558	180	24	20045	FAM72C,FAM72B,CCNB2,CDC20,SPC24,FAM72A,KIF18B,TACC3,MTFR2,CDCA2,CCNB1,C21ORF58,ASF1B,CEP55,BLM,CHEK2,E2F8,PRR11,CKS1B,UBE2S,NCAPD2,SCML1,TNFAIP8L1,MPHOSPH9
TF	Factor: HMGXB3; motif: NRGCCAATSRGNRNNS; match class: 1	TF:M12616_1	FALSE	7.41E-07	6.130157523	562	180	24	20045	HMGB2,DLGAP5,CCNB2,CDCA3,ASPM,MTFR2,CDC45,TPX2,CDCA2,C21ORF58,ASF1B,CDKN3,CEP55,ORC6,BLM,CHEK2,E2F8,PRR11,CCNF,UBE2S,NCAPD2,SCML1,TNFAIP8L1,MPHOSPH9
TF	Factor: E2F-4; motif: SNGGGCGGGAANN; match class: 1	TF:M09894_1	FALSE	1.03429E-06	5.985356713	14345	180	163	20045	PIF1,FLT4,FAM72C,NMU,FAM72B,MXD3,SLC7A3,NUF2,AURKB,CDC25C,HMGB2,FAM64A,TOP2A,UBE2C,ESPL1,MND1,DLGAP5,HJURP,BUB1B,KIF15,SPC25,CDCA8,CENPE,IQGAP3,KIF14,KIFC1,SLC13A5,KIF2C,EME1,SPAG5,ARHGEF39,HMMR,PTTG1,CKAP2L,WDR62,CENPU,TTK,CDCA3,CDC20,SGOL1,E2F7,SPC24,NUSAP1,KIF4A,FAM72A,RAD54L,NEIL3,DEPDC1B,KIF18B,NEK2,ASPM,FAM83D,PBK,TACC3,E2F2,RAD51AP1,FANCI,RRM2,BIRC5,GTSE1,CENPF,SKA1,PLK1,BUB1,CDC45,NCAPH,C…
TF	Factor: E2F4; motif: YCCCGCCNCNNSSNNSNN; match class: 1	TF:M12599_1	FALSE	1.04431E-06	5.981172595	16076	180	173	20045	PIF1,FLT4,FAM72C,NMU,FAM72B,MXD3,SLC7A3,NUF2,AURKB,CDC25C,HMGB2,FAM64A,TOP2A,UBE2C,ESPL1,UBE2T,MND1,DLGAP5,HJURP,BUB1B,KIF15,SPC25,CDCA8,CENPE,IQGAP3,KIF14,KIFC1,SLC13A5,KIF2C,EME1,SPAG5,ARHGEF39,HMMR,PTTG1,CKAP2L,WDR62,NDC80,CENPU,CCNB2,TTK,CDCA3,CDC20,SGOL1,E2F7,SPC24,NUSAP1,KIF4A,FAM72A,RAD54L,NEIL3,DEPDC1B,KIF18B,NEK2,ASPM,FAM83D,PBK,TACC3,E2F2,RAD51AP1,FANCI,RRM2,BIRC5,GTSE1,CENPF,SKA1,MTFR2…
TF	Factor: E2F; motif: TTTCGCGC	TF:M00425	FALSE	3.01897E-06	5.520141007	11393	180	141	20045	FLT4,FAM72C,NMU,FAM72B,MXD3,SLC7A3,NUF2,CDC25C,HMGB2,MND1,DLGAP5,HJURP,BUB1B,KIF15,SPC25,CDCA8,IQGAP3,KIFC1,SLC13A5,EME1,ARHGEF39,HMMR,CKAP2L,WDR62,NDC80,CENPU,TTK,CDCA3,CDC20,E2F7,SPC24,NUSAP1,KIF4A,FAM72A,RAD54L,NEIL3,DEPDC1B,KIF18B,NEK2,ASPM,CCDC150,FAM83D,PBK,TACC3,E2F2,RAD51AP1,FANCI,RRM2,GTSE1,CENPF,SKA1,PLK1,APOLD1,BUB1,CDC45,CCNA2,KIF20A,MAD2L1,FOXM1,ERCC6L,SKA3,CIT,MIS18BP1,TPX2,PRC1,RTK…
TF	Factor: NF-YC; motif: NRGCCAATYAGMGC	TF:M02107	FALSE	9.73556E-06	5.011639172	1037	180	31	20045	ESPL1,DLGAP5,HJURP,CCNB2,CDCA3,E2F7,DEPDC1B,KIF18B,NEK2,TACC3,PLK1,CIT,TPX2,CDK1,CDCA2,C21ORF58,KIF23,ASF1B,ZWINT,DTL,STIL,ORC6,BLM,CHEK2,E2F8,PRR11,ATAD2,CCNF,TMSB15A,UBE2S,MPHOSPH9
TF	Factor: NFYA; motif: AGNSYKCTGATTGGTNNR	TF:M07222	FALSE	1.14239E-05	4.942184652	645	180	24	20045	HMGB2,FAM64A,SPC25,E2F7,TACC3,MTFR2,NCAPH,CIT,TPX2,CDCA2,C21ORF58,TICRR,KIF23,ARHGAP11A,ASF1B,ARHGAP11B,CDKN3,STIL,ORC6,CHEK2,E2F8,ATAD2,CCNF,UCP2
TF	Factor: ZF5; motif: GGSGCGCGS; match class: 1	TF:M10438_1	FALSE	1.16265E-05	4.934550189	15279	180	167	20045	PIF1,FLT4,FAM72C,NMU,FAM72B,MXD3,SLC7A3,NUF2,AURKB,CDC25C,HMGB2,FAM64A,TOP2A,UBE2C,ESPL1,UBE2T,MND1,DLGAP5,HJURP,BUB1B,KIF15,CDCA8,CENPE,IQGAP3,KIF14,KIFC1,SLC13A5,KIF2C,SPAG5,ARHGEF39,HMMR,PTTG1,CKAP2L,WDR62,NDC80,CENPU,CCNB2,TTK,CDCA3,CDC20,E2F7,SPC24,NUSAP1,KIF4A,FAM72A,RAD54L,NEIL3,DEPDC1B,KIF18B,NEK2,ASPM,FAM83D,PBK,TACC3,E2F2,RAD51AP1,FANCI,RRM2,BIRC5,GTSE1,CENPF,SKA1,MTFR2,PLK1,BUB1,CDC45,…
TF	Factor: A-Myb:Elf-1; motif: NMCCGGAACCGTTA; match class: 1	TF:M08390_1	FALSE	6.60197E-05	4.180326242	4915	180	78	20045	FAM72C,NMU,FAM72B,MXD3,SLC7A3,NUF2,HMGB2,TOP2A,MND1,DLGAP5,BUB1B,KIF15,SPC25,KIFC1,SLC13A5,EME1,HMMR,WDR62,CCNB2,TTK,CDC20,SGOL1,FAM72A,ASPM,FAM83D,TACC3,FANCI,GTSE1,SKA1,BUB1,ZNF695,MAD2L1,FOXM1,ERCC6L,MIS18BP1,NCAPG,CENPA,CDCA2,FANCD2,POLQ,CCNB1,ARHGAP11A,ARHGAP11B,CDKN3,CEP152,DTL,STIL,TYMS,ATAD5,PLK4,C5ORF34,DEPDC1,CHEK2,KNTC1,DBF4,FANCA,KIF22,PARPBP,CENPM,CENPJ,ZNF730,TMSB15A,CKS1B,CCDC18,RB…
TF	Factor: E2F-1; motif: NNNSSCGCSAANN	TF:M07250	FALSE	7.0421E-05	4.152298073	11049	180	135	20045	PIF1,FLT4,FAM72C,NMU,MXD3,SLC7A3,NUF2,CDC25C,HMGB2,FAM64A,ESPL1,MND1,HJURP,BUB1B,KIF15,SPC25,CDCA8,IQGAP3,KIFC1,SLC13A5,EME1,ARHGEF39,HMMR,CKAP2L,WDR62,NDC80,CENPU,TTK,CDCA3,CDC20,SGOL1,E2F7,SPC24,NUSAP1,KIF4A,FAM72A,RAD54L,NEIL3,DEPDC1B,KIF18B,NEK2,ASPM,FAM83D,PBK,TACC3,E2F2,RAD51AP1,FANCI,GTSE1,CENPF,PLK1,APOLD1,CDC45,CCNA2,KIF20A,MAD2L1,FOXM1,ERCC6L,SKA3,CIT,MIS18BP1,TPX2,PRC1,RTKN2,KIF11,NCAP…
TF	Factor: E2F-1; motif: TTTSGCGCGMNR	TF:M00516	FALSE	8.16403E-05	4.088095622	7115	180	100	20045	FLT4,MXD3,SLC7A3,CDC25C,HMGB2,ESPL1,MND1,HJURP,KIF15,CDCA8,IQGAP3,KIFC1,SLC13A5,EME1,HMMR,CKAP2L,WDR62,NDC80,CENPU,CDC20,E2F7,SPC24,NUSAP1,NEIL3,KIF18B,PBK,TACC3,E2F2,FANCI,RRM2,SKA1,CDC45,CCNA2,MAD2L1,FOXM1,ERCC6L,SKA3,MIS18BP1,TPX2,KIF11,CDK1,IGSF9,CDCA5,CCNB1,AURKA,KIF18A,MKI67,C21ORF58,TICRR,ARHGAP11A,PKMYT1,SMTN,ARHGAP11B,ZWINT,CEP152,DTL,DNA2,STIL,TYMS,ATAD5,CENPH,PLK4,C5ORF34,ORC6,INCENP,B…
TF	Factor: E2F-4; motif: SNGGGCGGGAANN	TF:M09894	FALSE	0.000111688	3.951992228	16606	180	173	20045	PIF1,FLT4,FAM72C,NMU,FAM72B,MXD3,SLC7A3,NUF2,AURKB,CDC25C,HMGB2,FAM64A,TOP2A,UBE2C,ESPL1,UBE2T,MND1,DLGAP5,HJURP,BUB1B,KIF15,SPC25,CDCA8,CENPE,IQGAP3,KIF14,KIFC1,SLC13A5,KIF2C,EME1,SPAG5,ARHGEF39,HMMR,PTTG1,CKAP2L,WDR62,NDC80,CENPU,TTK,CDCA3,CDC20,SGOL1,E2F7,SPC24,NUSAP1,KIF4A,FAM72A,RAD54L,NEIL3,DEPDC1B,KIF18B,NEK2,LST1,ASPM,FAM83D,PBK,TACC3,E2F2,RAD51AP1,FANCI,RRM2,BIRC5,GTSE1,CENPF,SKA1,MTFR2,…
TF	Factor: E2F; motif: TTTSGCGS	TF:M00427	FALSE	0.000117827	3.928756119	9803	180	124	20045	FLT4,NMU,MXD3,SLC7A3,NUF2,CDC25C,HMGB2,MND1,DLGAP5,HJURP,BUB1B,KIF15,CDCA8,IQGAP3,KIFC1,SLC13A5,EME1,ARHGEF39,HMMR,CKAP2L,WDR62,NDC80,CENPU,TTK,CDC20,E2F7,SPC24,NUSAP1,KIF4A,RAD54L,NEIL3,DEPDC1B,KIF18B,NEK2,CCDC150,FAM83D,PBK,TACC3,E2F2,RAD51AP1,FANCI,RRM2,GTSE1,CENPF,SKA1,PLK1,CDC45,CCNA2,KIF20A,MAD2L1,FOXM1,ERCC6L,SKA3,MIS18BP1,TPX2,PRC1,KIF11,CDK1,IGSF9,CENPA,FANCD2,CDCA5,CCNB1,AURKA,KIF18A,C2…
TF	Factor: alpha-CP1; motif: CAGCCAATGAG; match class: 1	TF:M00687_1	FALSE	0.000166193	3.779386094	248	180	14	20045	FAM72C,FAM72B,HMGB2,TOP2A,CCNB2,CDCA3,FAM72A,RAD54L,ASPM,CENPA,CDCA2,C21ORF58,CDKN3,PRR11
TF	Factor: E2F; motif: TTTCGCGC; match class: 1	TF:M00425_1	FALSE	0.000463322	3.334117375	5516	180	82	20045	FLT4,MXD3,HMGB2,MND1,DLGAP5,BUB1B,KIF15,SPC25,CDCA8,KIFC1,SLC13A5,EME1,HMMR,CKAP2L,WDR62,NDC80,CENPU,TTK,CDC20,E2F7,SPC24,RAD54L,KIF18B,PBK,E2F2,FANCI,RRM2,GTSE1,SKA1,CDC45,CCNA2,KIF20A,MAD2L1,FOXM1,SKA3,PRC1,RTKN2,KIF11,NCAPG,CDK1,IGSF9,CCNB1,AURKA,KIF18A,C21ORF58,ARHGAP11A,ASF1B,SMTN,ZWINT,DTL,DNA2,ATAD5,CENPH,C5ORF34,ORC6,INCENP,BLM,BORA,E2F8,KNTC1,DBF4,SLC45A3,RACGAP1,FANCA,FXYD7,DGKG,ECT2,CE…
TF	Factor: E2F-3:HES-7; motif: NNNSGCGCSNNNNNCRCGYGNN	TF:M08526	FALSE	0.000803444	3.095044311	17226	180	175	20045	PIF1,FLT4,FAM72C,NMU,FAM72B,MXD3,SLC7A3,NUF2,AURKB,CDC25C,HMGB2,FAM64A,TOP2A,UBE2C,ESPL1,UBE2T,MND1,DLGAP5,HJURP,BUB1B,KIF15,SPC25,CDCA8,CENPE,IQGAP3,KIF14,KIFC1,SLC13A5,KIF2C,EME1,SPAG5,ARHGEF39,HMMR,PTTG1,CKAP2L,WDR62,NDC80,CENPU,CCNB2,TTK,CDCA3,CDC20,SGOL1,E2F7,SPC24,NUSAP1,KIF4A,FAM72A,RAD54L,NEIL3,DEPDC1B,KIF18B,NEK2,LST1,ASPM,FAM83D,PBK,TACC3,E2F2,RAD51AP1,FANCI,RRM2,BIRC5,GTSE1,CENPF,SKA1,…
TF	Factor: ZF5; motif: GSGCGCGR	TF:M00716	FALSE	0.000862352	3.064315248	16490	180	171	20045	PIF1,FLT4,FAM72C,NMU,FAM72B,MXD3,SLC7A3,NUF2,AURKB,CDC25C,HMGB2,FAM64A,TOP2A,UBE2C,ESPL1,UBE2T,MND1,DLGAP5,HJURP,KIF15,SPC25,CDCA8,CENPE,IQGAP3,KIF14,KIFC1,SLC13A5,KIF2C,SPAG5,ARHGEF39,HMMR,PTTG1,CKAP2L,WDR62,NDC80,CENPU,CCNB2,TTK,CDCA3,CDC20,SGOL1,E2F7,SPC24,NUSAP1,KIF4A,FAM72A,RAD54L,NEIL3,DEPDC1B,NEK2,ASPM,FAM83D,PBK,TACC3,E2F2,RAD51AP1,FANCI,RRM2,BIRC5,GTSE1,CENPF,SKA1,MTFR2,PLK1,BUB1,CDC45,N…
TF	Factor: Rb:E2F-1:DP-1; motif: TTTSGCGC; match class: 1	TF:M00740_1	FALSE	0.000882956	3.054061007	4732	180	73	20045	FLT4,MXD3,SLC7A3,HMGB2,MND1,DLGAP5,KIFC1,SLC13A5,HMMR,WDR62,NDC80,CENPU,TTK,CDC20,E2F7,SPC24,KIF18B,E2F2,FANCI,RRM2,GTSE1,SKA1,CDC45,CCNA2,MAD2L1,FOXM1,SKA3,KIF11,NCAPG,CDK1,CDCA5,CCNB1,AURKA,KIF18A,MKI67,C21ORF58,ARHGAP11A,SMTN,ARHGAP11B,ZWINT,DTL,STIL,TYMS,ATAD5,CENPH,C5ORF34,ORC6,BLM,BORA,E2F8,KNTC1,DBF4,SLC45A3,RACGAP1,FANCA,KIF22,FXYD7,DGKG,ATAD2,CENPM,KIF20B,CENPJ,CCNF,SMC4,ZNF730,UCP2,RBP1…
TF	Factor: E2F; motif: TTTSGCGSG	TF:M00939	FALSE	0.001146758	2.9405282	6627	180	92	20045	FLT4,MXD3,SLC7A3,HMGB2,MND1,HJURP,KIF15,SPC25,CDCA8,IQGAP3,KIFC1,SLC13A5,EME1,CKAP2L,NDC80,CENPU,TTK,CDC20,E2F7,SPC24,NUSAP1,RAD54L,NEIL3,KIF18B,PBK,TACC3,E2F2,FANCI,RRM2,GTSE1,CDC45,CCNA2,MAD2L1,FOXM1,ERCC6L,SKA3,MIS18BP1,RTKN2,KIF11,NCAPG,CDK1,IGSF9,CDCA5,CCNB1,AURKA,KIF18A,TICRR,ARHGAP11A,PKMYT1,SMTN,ARHGAP11B,ZWINT,DTL,STIL,TYMS,ATAD5,CENPH,PLK4,C5ORF34,ORC6,INCENP,BLM,BORA,CENPK,CHEK2,E2F8,K…
TF	Factor: E2F-3:HES-7; motif: NNNSGCGCSNNNNNCRCGYGNN; match class: 1	TF:M08526_1	FALSE	0.001187884	2.925225947	15386	180	164	20045	FLT4,FAM72C,NMU,FAM72B,MXD3,SLC7A3,NUF2,AURKB,CDC25C,HMGB2,FAM64A,TOP2A,UBE2C,ESPL1,UBE2T,MND1,DLGAP5,HJURP,BUB1B,KIF15,CDCA8,CENPE,IQGAP3,KIF14,KIFC1,SLC13A5,KIF2C,SPAG5,ARHGEF39,HMMR,PTTG1,CKAP2L,WDR62,NDC80,CENPU,CCNB2,TTK,CDCA3,CDC20,SGOL1,E2F7,SPC24,NUSAP1,KIF4A,FAM72A,RAD54L,NEIL3,DEPDC1B,KIF18B,NEK2,ASPM,FAM83D,PBK,TACC3,E2F2,RAD51AP1,FANCI,RRM2,BIRC5,GTSE1,CENPF,MTFR2,PLK1,BUB1,CDC45,NCAP…
TF	Factor: E2F-1; motif: TTTSGCGS	TF:M00431	FALSE	0.001382593	2.85930578	7484	180	100	20045	FLT4,NMU,MXD3,SLC7A3,CDC25C,HMGB2,MND1,DLGAP5,HJURP,BUB1B,KIF15,CDCA8,IQGAP3,SLC13A5,EME1,ARHGEF39,CKAP2L,WDR62,NDC80,CENPU,TTK,CDC20,E2F7,SPC24,NUSAP1,NEIL3,DEPDC1B,KIF18B,FAM83D,PBK,TACC3,E2F2,RAD51AP1,FANCI,PLK1,CDC45,CCNA2,KIF20A,MAD2L1,FOXM1,ERCC6L,SKA3,MIS18BP1,TPX2,KIF11,CDK1,CENPA,FANCD2,CDCA5,CCNB1,AURKA,KIF18A,C21ORF58,TICRR,KIF23,ARHGAP11A,PKMYT1,ASF1B,SMTN,ARHGAP11B,ZWINT,DTL,DNA2,TYM…
TF	Factor: SP2; motif: NNRRCCAATSRGNRNSNGSN	TF:M12668	FALSE	0.001575941	2.802459915	12497	180	143	20045	PIF1,FAM72C,TROAP,FAM72B,MXD3,AURKB,CDC25C,HMGB2,FAM64A,TOP2A,UBE2C,ESPL1,UBE2T,DLGAP5,HJURP,BUB1B,KIF15,SPC25,CDCA8,KIF14,KIFC1,EME1,HMMR,PTTG1,CKAP2L,WDR62,CENPU,CCNB2,TTK,CDCA3,CDC20,SGOL1,E2F7,SPC24,NUSAP1,KIF4A,FAM72A,RAD54L,NEIL3,DEPDC1B,KIF18B,NEK2,ASPM,FAM83D,TACC3,E2F2,RAD51AP1,RRM2,GTSE1,CENPF,MTFR2,PLK1,APOLD1,BUB1,CDC45,NCAPH,CCNA2,KIF20A,ZNF695,MAD2L1,FOXM1,ERCC6L,CIT,MIS18BP1,TPX2,P…
TF	Factor: E2F4; motif: YCCCGCCNCNNSSNNSNN	TF:M12599	FALSE	0.002763406	2.558555267	17574	180	176	20045	PIF1,FLT4,FAM72C,NMU,FAM72B,MXD3,SLC7A3,NUF2,AURKB,CDC25C,HMGB2,FAM64A,TOP2A,UBE2C,ESPL1,UBE2T,MND1,DLGAP5,HJURP,BUB1B,KIF15,SPC25,CDCA8,CENPE,IQGAP3,KIF14,KIFC1,SLC13A5,KIF2C,EME1,SPAG5,ARHGEF39,HMMR,PTTG1,CKAP2L,WDR62,NDC80,CENPU,CCNB2,TTK,CDCA3,CDC20,SGOL1,E2F7,SPC24,NUSAP1,KIF4A,FAM72A,RAD54L,NEIL3,DEPDC1B,KIF18B,NEK2,LST1,ASPM,FAM83D,PBK,TACC3,E2F2,RAD51AP1,FANCI,RRM2,BIRC5,GTSE1,CENPF,SKA1,…
TF	Factor: E2F; motif: NCSCGCSAAAN	TF:M00919	FALSE	0.002819862	2.549772108	6340	180	88	20045	FLT4,MXD3,SLC7A3,HMGB2,MND1,KIF15,SPC25,IQGAP3,KIFC1,SLC13A5,EME1,CKAP2L,NDC80,CENPU,CDC20,E2F7,SPC24,NUSAP1,RAD54L,NEIL3,KIF18B,PBK,TACC3,E2F2,FANCI,RRM2,GTSE1,CDC45,CCNA2,MAD2L1,FOXM1,ERCC6L,SKA3,MIS18BP1,RTKN2,KIF11,NCAPG,CDK1,IGSF9,CDCA5,CCNB1,AURKA,KIF18A,TICRR,ARHGAP11A,PKMYT1,SMTN,ARHGAP11B,ZWINT,DTL,STIL,TYMS,ATAD5,CENPH,PLK4,C5ORF34,INCENP,BLM,BORA,CENPK,CHEK2,E2F8,KNTC1,DBF4,SLC45A3,RAC…
TF	Factor: E2F-4:DP-1; motif: TTTSGCGC; match class: 1	TF:M00738_1	FALSE	0.002833389	2.547693834	4124	180	65	20045	FLT4,NMU,MXD3,SLC7A3,MND1,DLGAP5,CDCA8,KIFC1,SLC13A5,HMMR,WDR62,NDC80,CENPU,SGOL1,E2F7,SPC24,NEIL3,KIF18B,E2F2,FANCI,RRM2,GTSE1,CDC45,CCNA2,MAD2L1,FOXM1,SKA3,KIF11,NCAPG,CDK1,CDCA5,AURKA,KIF18A,C21ORF58,ARHGAP11A,SMTN,ARHGAP11B,CDKN3,ZWINT,DTL,STIL,TYMS,ATAD5,CENPH,BLM,BORA,CENPK,E2F8,KNTC1,DBF4,SLC45A3,FANCA,FXYD7,DGKG,CENPM,CENPJ,CCNF,SMC4,ZNF730,CKS1B,RBP1,SCML1,GEN1,LMO7,POU3F4
TF	Factor: IRX-1; motif: NACRYNNNNNNNNRYGNN; match class: 1	TF:M11018_1	FALSE	0.002887919	2.539414937	16304	180	169	20045	PIF1,FLT4,FAM72C,NMU,FAM72B,MXD3,SLC7A3,NUF2,AURKB,CDC25C,HMGB2,FAM64A,UBE2C,ESPL1,UBE2T,MND1,DLGAP5,HJURP,KIF15,CDCA8,CENPE,KIF14,KIFC1,SLC13A5,KIF2C,EME1,SPAG5,ARHGEF39,HMMR,PTTG1,CKAP2L,WDR62,NDC80,CENPU,CCNB2,TTK,CDC20,SGOL1,E2F7,SPC24,NUSAP1,KIF4A,FAM72A,RAD54L,NEIL3,DEPDC1B,KIF18B,NEK2,LST1,ASPM,FAM83D,PBK,TACC3,E2F2,RAD51AP1,FANCI,RRM2,BIRC5,GTSE1,CENPF,SKA1,MTFR2,PLK1,APOLD1,BUB1,CDC45,NC…
TF	Factor: E2F-1; motif: NGGGCGGGARV	TF:M07206	FALSE	0.004474814	2.349224995	14971	180	160	20045	PIF1,FLT4,FAM72C,NMU,FAM72B,MXD3,NUF2,AURKB,CDC25C,HMGB2,FAM64A,TOP2A,UBE2C,ESPL1,UBE2T,MND1,DLGAP5,HJURP,BUB1B,SPC25,CDCA8,IQGAP3,KIFC1,SLC13A5,EME1,SPAG5,ARHGEF39,PTTG1,CKAP2L,WDR62,NDC80,CENPU,TTK,CDCA3,CDC20,SGOL1,E2F7,SPC24,NUSAP1,KIF4A,FAM72A,RAD54L,NEIL3,DEPDC1B,KIF18B,NEK2,LST1,ASPM,FAM83D,TACC3,E2F2,RAD51AP1,FANCI,RRM2,BIRC5,GTSE1,CENPF,SKA1,MTFR2,PLK1,BUB1,CDC45,NCAPH,CCNA2,KIF20A,ZNF69…
TF	Factor: NF-Y; motif: RGCCAATCRGN; match class: 1	TF:M07302_1	FALSE	0.004862718	2.313120876	196	180	11	20045	HMGB2,FAM64A,CIT,CDCA2,C21ORF58,ASF1B,CDKN3,BLM,CHEK2,PRR11,MPHOSPH9
TF	Factor: E2F-1; motif: TTTSGCGCGMNR; match class: 1	TF:M00516_1	FALSE	0.005017892	2.299478656	2126	180	41	20045	FLT4,MXD3,HMGB2,MND1,HJURP,KIFC1,SLC13A5,CKAP2L,NDC80,E2F7,NEIL3,KIF18B,E2F2,RRM2,CDC45,FOXM1,SKA3,KIF11,CDK1,AURKA,KIF18A,ARHGAP11A,ZWINT,DTL,ATAD5,CENPH,ORC6,BLM,BORA,E2F8,KNTC1,DBF4,SLC45A3,FXYD7,DGKG,ATAD2,CENPJ,ITGB3BP,GEN1,C18ORF54,POU3F4
TF	Factor: E2F; motif: NKCGCGCSAAAN	TF:M00920	FALSE	0.006418172	2.19258867	5849	180	82	20045	FLT4,MXD3,SLC7A3,HMGB2,MND1,KIF15,IQGAP3,KIFC1,SLC13A5,CKAP2L,NDC80,CENPU,CDC20,E2F7,SPC24,NUSAP1,NEIL3,KIF18B,PBK,TACC3,E2F2,FANCI,RRM2,GTSE1,SKA1,CDC45,CCNA2,MAD2L1,FOXM1,ERCC6L,SKA3,MIS18BP1,KIF11,NCAPG,CDK1,IGSF9,CDCA5,CCNB1,AURKA,KIF18A,TICRR,ARHGAP11A,PKMYT1,SMTN,ARHGAP11B,ZWINT,DTL,STIL,TYMS,ATAD5,CENPH,PLK4,ORC6,INCENP,BLM,BORA,CENPK,CHEK2,E2F8,KNTC1,DBF4,SLC45A3,RACGAP1,FANCA,KIF22,FXYD7…
TF	Factor: E2F-2; motif: GCGCGCGCGYW	TF:M11531	FALSE	0.007821443	2.10671312	13659	180	150	20045	PIF1,FLT4,FAM72C,NMU,FAM72B,NUF2,AURKB,CDC25C,HMGB2,FAM64A,ESPL1,UBE2T,MND1,DLGAP5,HJURP,KIF15,SPC25,CDCA8,KIF14,KIFC1,SLC13A5,KIF2C,SPAG5,ARHGEF39,HMMR,PTTG1,CKAP2L,WDR62,NDC80,CENPU,CDCA3,CDC20,SGOL1,E2F7,NUSAP1,KIF4A,FAM72A,RAD54L,NEIL3,DEPDC1B,NEK2,ASPM,FAM83D,PBK,TACC3,E2F2,RAD51AP1,FANCI,RRM2,BIRC5,GTSE1,CENPF,MTFR2,PLK1,BUB1,CDC45,NCAPH,CCNA2,KIF20A,ZNF695,MAD2L1,FOXM1,ERCC6L,SKA3,CIT,MIS1…
TF	Factor: NF-YA; motif: NYRRCCAATCAGAR; match class: 1	TF:M10005_1	FALSE	0.009526924	2.021047301	299	180	13	20045	HMGB2,CCNB2,MTFR2,CIT,CDCA2,C21ORF58,ASF1B,CDKN3,BLM,CHEK2,PRR11,UCP2,MPHOSPH9
TF	Factor: E2F; motif: NCSCGCSAAAN; match class: 1	TF:M00919_1	FALSE	0.01157181	1.936598695	1576	180	33	20045	FLT4,MXD3,MND1,SLC13A5,CKAP2L,NDC80,CENPU,E2F7,KIF18B,E2F2,FANCI,CDC45,CCNA2,FOXM1,SKA3,KIF11,CDK1,AURKA,KIF18A,ZWINT,DTL,ATAD5,CENPH,BLM,BORA,E2F8,KNTC1,DBF4,SLC45A3,FXYD7,CENPM,GEN1,POU3F4
TF	Factor: E2F1; motif: GSGCGGGAAN	TF:M12597	FALSE	0.012043304	1.919254333	14407	180	155	20045	PIF1,FLT4,FAM72C,NMU,FAM72B,MXD3,NUF2,AURKB,CDC25C,HMGB2,FAM64A,TOP2A,UBE2C,ESPL1,UBE2T,MND1,DLGAP5,HJURP,BUB1B,SPC25,CDCA8,CENPE,IQGAP3,KIFC1,SLC13A5,KIF2C,EME1,SPAG5,ARHGEF39,HMMR,PTTG1,CKAP2L,WDR62,CENPU,TTK,CDCA3,SGOL1,E2F7,SPC24,NUSAP1,KIF4A,FAM72A,RAD54L,DEPDC1B,KIF18B,NEK2,LST1,ASPM,FAM83D,TACC3,E2F2,RAD51AP1,FANCI,RRM2,BIRC5,GTSE1,CENPF,SKA1,PLK1,CDC45,NCAPH,CCNA2,ZNF695,MAD2L1,ERCC6L,SKA…
TF	Factor: E2F-3:Prrxl1; motif: SGCGCTAATTNN; match class: 1	TF:M08206_1	FALSE	0.013062019	1.883989676	5159	180	74	20045	SLC7A3,NUF2,CDC25C,DLGAP5,HJURP,KIF15,KIF14,EME1,HMMR,WDR62,NDC80,CENPU,TTK,CDCA3,CDC20,SGOL1,E2F7,SPC24,DEPDC1B,KIF18B,ASPM,PBK,E2F2,RAD51AP1,FANCI,RRM2,GTSE1,CENPF,KIF20A,FOXM1,SKA3,CIT,TPX2,NCAPG,CDK1,IGSF9,CDCA2,AURKA,C21ORF58,TICRR,KIF23,ASF1B,ZWINT,CEP152,STIL,TYMS,CENPH,DEPDC1,BORA,CHEK2,E2F8,KNTC1,DBF4,SLC45A3,LGR5,PRR11,ECT2,PRIM1,CENPJ,CCNF,SMC4,ZNF730,CCDC18,KNSTRN,RBP1,TBC1D31,UBE2S,N…
TF	Factor: E2F; motif: TTTSGCGSG	TF:M00918	FALSE	0.013690388	1.863584242	5754	180	80	20045	FLT4,MXD3,SLC7A3,HMGB2,MND1,KIF15,CDCA8,IQGAP3,KIFC1,SLC13A5,HMMR,CKAP2L,NDC80,CENPU,CDC20,E2F7,SPC24,NUSAP1,RAD54L,KIF18B,PBK,TACC3,E2F2,FANCI,RRM2,GTSE1,SKA1,CDC45,CCNA2,MAD2L1,FOXM1,SKA3,MIS18BP1,KIF11,CDK1,IGSF9,CDCA5,CCNB1,AURKA,KIF18A,TICRR,ARHGAP11A,PKMYT1,SMTN,ARHGAP11B,ZWINT,CEP152,DTL,STIL,TYMS,ATAD5,CENPH,PLK4,INCENP,BLM,BORA,CENPK,CHEK2,E2F8,KNTC1,DBF4,SLC45A3,RACGAP1,FANCA,KIF22,FXYD…
TF	Factor: NF-Y; motif: NCTGATTGGYTASY; match class: 1	TF:M00209_1	FALSE	0.015542385	1.808482336	701	180	20	20045	HMGB2,DLGAP5,CKAP2L,MTFR2,NCAPH,ZNF695,CIT,CDCA2,CDCA5,C21ORF58,ASF1B,CDKN3,CEP55,ORC6,BLM,CHEK2,PRR11,ECT2,ZNF730,MPHOSPH9
TF	Factor: E2F; motif: TTTSGCGS	TF:M00426	FALSE	0.016778115	1.775256835	12231	180	138	20045	FLT4,FAM72C,NMU,FAM72B,MXD3,SLC7A3,NUF2,CDC25C,HMGB2,UBE2T,MND1,DLGAP5,HJURP,BUB1B,KIF15,SPC25,CDCA8,IQGAP3,KIFC1,SLC13A5,KIF2C,EME1,HMMR,PTTG1,CKAP2L,WDR62,NDC80,CENPU,TTK,CDC20,E2F7,SPC24,NUSAP1,KIF4A,FAM72A,RAD54L,NEIL3,KIF18B,NEK2,CCDC150,FAM83D,PBK,TACC3,E2F2,FANCI,RRM2,GTSE1,CENPF,SKA1,PLK1,CDC45,CCNA2,KIF20A,ZNF695,MAD2L1,FOXM1,ERCC6L,SKA3,MIS18BP1,TPX2,PRC1,KIF11,CDK1,IGSF9,CENPA,FANCD2,C…
TF	Factor: E2F; motif: TTTSGCGS; match class: 1	TF:M00426_1	FALSE	0.019547692	1.708904517	6004	180	82	20045	FLT4,MXD3,NUF2,MND1,DLGAP5,HJURP,BUB1B,IQGAP3,SLC13A5,EME1,PTTG1,CKAP2L,WDR62,NDC80,CENPU,TTK,CDC20,E2F7,RAD54L,KIF18B,CCDC150,PBK,TACC3,E2F2,FANCI,GTSE1,SKA1,CDC45,CCNA2,KIF20A,MAD2L1,FOXM1,SKA3,TPX2,PRC1,KIF11,CDK1,CENPA,CDCA5,AURKA,KIF18A,C21ORF58,TICRR,ARHGAP11A,PKMYT1,ASF1B,SMTN,ARHGAP11B,ZWINT,DTL,DNA2,STIL,TYMS,ATAD5,CENPH,C5ORF34,INCENP,BLM,BORA,E2F8,KNTC1,DBF4,SLC45A3,RACGAP1,FANCA,LGR5,…
TF	Factor: E2F-4:DP-1; motif: TTTSGCGC	TF:M00738	FALSE	0.019765018	1.704102775	10100	180	120	20045	FLT4,NMU,MXD3,SLC7A3,NUF2,CDC25C,HMGB2,ESPL1,MND1,DLGAP5,HJURP,KIF15,CDCA8,IQGAP3,KIFC1,SLC13A5,EME1,SPAG5,HMMR,CKAP2L,WDR62,NDC80,CENPU,TTK,CDCA3,CDC20,SGOL1,E2F7,SPC24,NUSAP1,KIF4A,RAD54L,NEIL3,DEPDC1B,KIF18B,CCDC150,FAM83D,PBK,TACC3,E2F2,FANCI,RRM2,GTSE1,SKA1,CDC45,CCNA2,KIF20A,MAD2L1,FOXM1,ERCC6L,SKA3,MIS18BP1,TPX2,KIF11,NCAPG,CDK1,CENPA,FANCD2,CDCA5,CCNB1,AURKA,KIF18A,MKI67,C21ORF58,TICRR,AR…
TF	Factor: NF-Y; motif: NNNRRCCAATSRGNNN; match class: 1	TF:M00287_1	FALSE	0.023461598	1.629642413	188	180	10	20045	HMGB2,TOP2A,CCNB2,CDCA2,C21ORF58,CDKN3,BLM,CHEK2,PRR11,MPHOSPH9
TF	Factor: ZF5; motif: GSGCGCGR; match class: 1	TF:M00716_1	FALSE	0.024788795	1.60574459	14519	180	155	20045	FLT4,FAM72C,NMU,FAM72B,MXD3,SLC7A3,NUF2,AURKB,CDC25C,HMGB2,FAM64A,UBE2C,ESPL1,UBE2T,MND1,HJURP,KIF15,SPC25,CDCA8,IQGAP3,KIF14,KIFC1,SLC13A5,KIF2C,SPAG5,ARHGEF39,PTTG1,CKAP2L,WDR62,NDC80,CENPU,CCNB2,TTK,CDCA3,CDC20,E2F7,SPC24,NUSAP1,KIF4A,FAM72A,RAD54L,NEIL3,DEPDC1B,NEK2,ASPM,FAM83D,PBK,TACC3,E2F2,RAD51AP1,FANCI,RRM2,BIRC5,GTSE1,CENPF,SKA1,MTFR2,PLK1,CDC45,NCAPH,CCNA2,KIF20A,ZNF695,MAD2L1,FOXM1,ER…
TF	Factor: Elk-1; motif: NNNNCCGGAARTNN	TF:M00025	FALSE	0.025217162	1.598303791	10256	180	121	20045	PIF1,FLT4,FAM72C,FAM72B,MXD3,NUF2,AURKB,CDC25C,HMGB2,FAM64A,TOP2A,UBE2C,ESPL1,MND1,DLGAP5,HJURP,KIF15,IQGAP3,KIF14,KIFC1,SLC13A5,EME1,ARHGEF39,HMMR,CKAP2L,WDR62,CENPU,CCNB2,TTK,CDC20,SGOL1,E2F7,KIF4A,FAM72A,DEPDC1B,NEK2,FAM83D,TACC3,E2F2,FANCI,RRM2,BIRC5,GTSE1,SKA1,MTFR2,PLK1,BUB1,CDC45,CCNA2,ZNF695,MAD2L1,ERCC6L,CIT,MIS18BP1,TPX2,PRC1,RTKN2,KIF11,NCAPG,CENPA,CDCA2,FANCD2,CDCA5,POLQ,LGI4,CCNB1,AU…
TF	Factor: A-Myb:Elf-1; motif: NMCCGGAACCGTTA	TF:M08390	FALSE	0.025735057	1.589474865	11322	180	130	20045	FLT4,FAM72C,NMU,FAM72B,MXD3,SLC7A3,NUF2,AURKB,CDC25C,HMGB2,TOP2A,UBE2C,ESPL1,MND1,DLGAP5,BUB1B,KIF15,SPC25,KIFC1,SLC13A5,KIF2C,EME1,SPAG5,HMMR,PTTG1,WDR62,NDC80,CCNB2,TTK,CDCA3,CDC20,SGOL1,E2F7,SPC24,FAM72A,RAD54L,DEPDC1B,KIF18B,NEK2,ASPM,FAM83D,TACC3,FANCI,RRM2,BIRC5,GTSE1,SKA1,MTFR2,PLK1,APOLD1,BUB1,CDC45,CCNA2,KIF20A,ZNF695,MAD2L1,FOXM1,ERCC6L,SKA3,CIT,MIS18BP1,TPX2,NCAPG,CDK1,CENPA,CDCA2,FANC…
TF	Factor: E2F; motif: NKCGCGCSAAAN; match class: 1	TF:M00920_1	FALSE	0.025912022	1.58649869	1339	180	29	20045	FLT4,MXD3,MND1,SLC13A5,CKAP2L,NDC80,CENPU,E2F7,KIF18B,E2F2,RRM2,CDC45,SKA3,KIF11,CDK1,AURKA,KIF18A,ZWINT,DTL,ATAD5,CENPH,BLM,BORA,E2F8,KNTC1,SLC45A3,FXYD7,CENPM,GEN1
TF	Factor: E2F-1; motif: NTTSGCGG	TF:M00430	FALSE	0.02601246	1.584818574	8242	180	103	20045	FAM72C,NMU,FAM72B,MXD3,NUF2,AURKB,HMGB2,MND1,BUB1B,KIF15,SPC25,CDCA8,SLC13A5,EME1,ARHGEF39,CKAP2L,WDR62,NDC80,CENPU,TTK,CDC20,SGOL1,E2F7,NUSAP1,KIF4A,FAM72A,RAD54L,DEPDC1B,NEK2,ASPM,FAM83D,PBK,E2F2,RAD51AP1,FANCI,GTSE1,CENPF,PLK1,APOLD1,BUB1,CDC45,CCNA2,KIF20A,MAD2L1,SKA3,CIT,MIS18BP1,PRC1,RTKN2,KIF11,NCAPG,CDK1,IGSF9,CENPA,CCNB1,C21ORF58,TICRR,KIF23,PKMYT1,ASF1B,ARHGAP11B,ZWINT,DTL,ATAD5,CENPH,P…
TF	Factor: pax-6; motif: NYACGCNYSANYGMNCN	TF:M11882	FALSE	0.032012631	1.494678626	15852	180	164	20045	PIF1,FLT4,FAM72C,NMU,TROAP,FAM72B,MXD3,SLC7A3,NUF2,AURKB,CDC25C,HMGB2,FAM64A,TOP2A,UBE2C,ESPL1,UBE2T,MND1,DLGAP5,HJURP,BUB1B,KIF15,SPC25,CDCA8,CENPE,IQGAP3,KIF14,KIFC1,SLC13A5,KIF2C,EME1,SPAG5,ARHGEF39,HMMR,PTTG1,CKAP2L,WDR62,CENPU,CCNB2,TTK,CDCA3,CDC20,E2F7,SPC24,NUSAP1,KIF4A,FAM72A,RAD54L,NEIL3,DEPDC1B,KIF18B,NEK2,LST1,ASPM,FAM83D,PBK,TACC3,E2F2,RAD51AP1,FANCI,RRM2,GTSE1,CENPF,SKA1,MTFR2,PLK1,A…
TF	Factor: E2F-1; motif: NNNNGGCGGGAARN	TF:M09892	FALSE	0.039455045	1.403897461	13916	180	150	20045	PIF1,FLT4,FAM72C,NMU,FAM72B,MXD3,NUF2,AURKB,CDC25C,HMGB2,FAM64A,TOP2A,UBE2C,ESPL1,UBE2T,MND1,DLGAP5,HJURP,BUB1B,SPC25,CDCA8,IQGAP3,KIFC1,SLC13A5,KIF2C,EME1,SPAG5,ARHGEF39,HMMR,CKAP2L,WDR62,CENPU,TTK,CDCA3,SGOL1,E2F7,SPC24,NUSAP1,KIF4A,FAM72A,RAD54L,DEPDC1B,KIF18B,NEK2,LST1,FAM83D,TACC3,E2F2,RAD51AP1,FANCI,RRM2,BIRC5,GTSE1,CENPF,SKA1,MTFR2,PLK1,BUB1,CDC45,NCAPH,CCNA2,ZNF695,MAD2L1,FOXM1,ERCC6L,SKA…
TF	Factor: E2F-2; motif: GCGCGCGCNCS	TF:M11529	FALSE	0.043553413	1.360977808	16674	180	169	20045	PIF1,FLT4,FAM72C,NMU,TROAP,FAM72B,MXD3,SLC7A3,NUF2,AURKB,CDC25C,HMGB2,FAM64A,TOP2A,UBE2C,ESPL1,UBE2T,MND1,DLGAP5,HJURP,BUB1B,KIF15,SPC25,CDCA8,CENPE,IQGAP3,KIF14,KIFC1,SLC13A5,KIF2C,SPAG5,ARHGEF39,HMMR,PTTG1,CKAP2L,WDR62,NDC80,CENPU,CCNB2,TTK,CDCA3,CDC20,SGOL1,E2F7,SPC24,NUSAP1,KIF4A,FAM72A,RAD54L,NEIL3,DEPDC1B,KIF18B,NEK2,ASPM,FAM83D,TACC3,E2F2,RAD51AP1,FANCI,RRM2,BIRC5,GTSE1,CENPF,MTFR2,PLK1,BU…
MIRNA	hsa-miR-215-5p	MIRNA:hsa-miR-215-5p	FALSE	3.32E-31	30.47883279	753	169	59	14819	PIF1,NMU,TROAP,NUF2,DLGAP5,HJURP,BUB1B,KIF15,CENPE,KIF14,KIFC1,EME1,HMMR,CKAP2L,TTK,CDC20,NEIL3,ASPM,CCDC150,FAM83D,CENPF,SKA1,APOLD1,NCAPH,KIF20A,MAD2L1,ERCC6L,CIT,MIS18BP1,RTKN2,CENPA,KIF18A,MKI67,TICRR,KIF23,ARHGAP11A,CDKN3,DTL,STIL,TYMS,ATAD5,PLK4,CEP55,DEPDC1,BLM,BORA,CENPK,E2F8,RACGAP1,ATAD2,ECT2,KIF20B,CCDC15,PRIM1,SMC4,GAS2L3,TBC1D31,GEN1,C18ORF54
MIRNA	hsa-miR-192-5p	MIRNA:hsa-miR-192-5p	FALSE	1.62E-28	27.79079623	987	169	63	14819	PIF1,NMU,TROAP,NUF2,DLGAP5,HJURP,BUB1B,KIF15,CENPE,KIF14,EME1,HMMR,CKAP2L,TTK,CDC20,NEIL3,ASPM,CCDC150,FAM83D,FANCI,CENPF,SKA1,APOLD1,NCAPH,KIF20A,MAD2L1,ERCC6L,CIT,MIS18BP1,RTKN2,CENPA,POLQ,KIF18A,MKI67,TICRR,KIF23,ARHGAP11A,CDKN3,DTL,STIL,ATAD5,PLK4,C5ORF34,CEP55,DEPDC1,BLM,BORA,CENPK,E2F8,ESCO2,RACGAP1,ATAD2,ECT2,KIF20B,CCDC15,PRIM1,SMC4,GAS2L3,CCDC18,TBC1D31,GEN1,C18ORF54,PTP4A3
MIRNA	hsa-miR-193b-3p	MIRNA:hsa-miR-193b-3p	FALSE	1.02E-22	21.9898974	848	169	53	14819	TOP2A,UBE2C,ESPL1,MND1,BUB1B,KIF15,SPC25,CKAP2L,WDR62,NDC80,CENPU,CDC20,SGOL1,ASPM,TACC3,E2F2,FANCI,RRM2,SKA1,MTFR2,APOLD1,BUB1,NCAPH,CCNA2,SKA3,TPX2,RTKN2,KIF11,NCAPG,CDK1,CDCA2,FANCD2,CDCA5,POLQ,TICRR,ARHGAP11A,PKMYT1,ASF1B,ZWINT,TYMS,ORC6,BLM,BORA,KNTC1,RACGAP1,FANCA,KIF22,ATAD2,ECT2,PRIM1,CENPJ,NCAPD2,CCDC77
HPA	skin 2; cells in basal layer[≥Low]	HPA:0471391	FALSE	1.56278E-06	5.806101764	962	114	31	11019	PIF1,AURKB,HMGB2,TOP2A,DLGAP5,CDCA8,CENPE,KIFC1,PTTG1,CCNB2,CDC20,NUSAP1,TACC3,BIRC5,CENPF,NCAPH,CCNA2,PRC1,KIF11,CENPA,CDCA2,CDCA5,CCNB1,MKI67,TYMS,ORC6,RACGAP1,KIF22,ATAD2,KIF20B,KNSTRN
HPA	skin 2; cells in spinous layer[≥Low]	HPA:0471411	FALSE	2.67324E-06	5.572962554	871	114	29	11019	PIF1,HMGB2,TOP2A,DLGAP5,CDCA8,CENPE,KIFC1,HMMR,PTTG1,CCNB2,CDC20,NUSAP1,TACC3,CENPF,NCAPH,CCNA2,PRC1,CDK1,CENPA,CDCA5,CCNB1,MKI67,TYMS,ORC6,RACGAP1,KIF22,ATAD2,KIF20B,KNSTRN
HPA	skin 1; cells in basal layer[≥Low]	HPA:0461391	FALSE	1.39285E-05	4.856096037	881	114	28	11019	PIF1,AURKB,HMGB2,TOP2A,DLGAP5,CDCA8,CENPE,KIFC1,PTTG1,CDC20,NUSAP1,TACC3,BIRC5,CENPF,NCAPH,CCNA2,PRC1,KIF11,CENPA,CDCA5,CCNB1,MKI67,TYMS,RACGAP1,KIF22,ATAD2,KIF20B,KNSTRN
HPA	testis; pachytene spermatocytes[High]	HPA:0570763	FALSE	1.82613E-05	4.73846729	950	114	29	11019	PIF1,CDC25C,HMGB2,TOP2A,DLGAP5,KIFC1,KIF2C,EME1,HMMR,PTTG1,CCNB2,TTK,CDC20,PBK,BIRC5,PLK1,CDC45,SKA3,PRC1,CDK1,CDCA2,FANCD2,CEP152,DEPDC1,ORC6,RACGAP1,ATAD2,KNSTRN,SCML1
HPA	testis; pachytene spermatocytes[≥Low]	HPA:0570761	FALSE	4.70052E-05	4.327854265	2367	114	49	11019	PIF1,FLT4,CDC25C,HMGB2,TOP2A,DLGAP5,SPC25,KIFC1,KIF2C,EME1,HMMR,PTTG1,WDR62,CCNB2,TTK,CDC20,SGOL1,SPC24,NUSAP1,RAD54L,NEK2,PBK,BIRC5,CENPF,PLK1,APOLD1,CDC45,NCAPH,SKA3,TPX2,PRC1,CDK1,CENPA,CDCA2,FANCD2,CCNB1,AURKA,CEP152,CENPH,DEPDC1,ORC6,INCENP,KNTC1,RACGAP1,ATAD2,KNSTRN,SCML1,LMO7,MPHOSPH9
HPA	tonsil; germinal center cells[≥Medium]	HPA:0600432	FALSE	8.3864E-05	4.076424458	4100	114	69	11019	PIF1,FLT4,CDC25C,HMGB2,TOP2A,UBE2C,MND1,DLGAP5,KIF15,SPC25,CENPE,EME1,SPAG5,PTTG1,CCNB2,TTK,CDC20,SPC24,NUSAP1,KIF4A,RAD54L,DEPDC1B,KIF18B,NEK2,TACC3,FANCI,BIRC5,CENPF,SKA1,APOLD1,NCAPH,CCNA2,KIF20A,ERCC6L,MIS18BP1,PRC1,KIF11,CDK1,CDCA2,CDCA5,LGI4,CCNB1,AURKA,KIF18A,MKI67,ARHGAP11A,DNA2,TYMS,MFNG,CENPH,PLK4,ORC6,INCENP,BLM,BORA,E2F8,KNTC1,RACGAP1,KIF22,ATAD2,SMC4,CKS1B,KNSTRN,UCP2,SAPCD2,UBE2S,NC…
HPA	lymph node	HPA:0310000	FALSE	0.000203925	3.69053012	6530	114	92	11019	PIF1,AURKB,CDC25C,HMGB2,TOP2A,UBE2C,ESPL1,MND1,DLGAP5,KIF15,SPC25,CDCA8,CENPE,KIFC1,KIF2C,EME1,SPAG5,HMMR,PTTG1,CCNB2,TTK,CDC20,SGOL1,SPC24,NUSAP1,KIF4A,RAD54L,DEPDC1B,KIF18B,NEK2,PBK,TACC3,FANCI,RRM2,BIRC5,CENPF,SKA1,MTFR2,PLK1,APOLD1,CDC45,NCAPH,CCNA2,KIF20A,ERCC6L,MIS18BP1,TPX2,PRC1,KIF11,CDK1,CENPA,CDCA2,FANCD2,CDCA5,CCNB1,AURKA,KIF18A,MKI67,ARHGAP11A,ASF1B,DTL,DNA2,TYMS,MFNG,CENPH,PLK4,C5ORF…
HPA	testis; pachytene spermatocytes[≥Medium]	HPA:0570762	FALSE	0.000284278	3.546257404	1898	114	41	11019	PIF1,CDC25C,HMGB2,TOP2A,DLGAP5,SPC25,KIFC1,KIF2C,EME1,HMMR,PTTG1,CCNB2,TTK,CDC20,SGOL1,SPC24,NUSAP1,NEK2,PBK,BIRC5,PLK1,CDC45,NCAPH,SKA3,PRC1,CDK1,CENPA,CDCA2,FANCD2,AURKA,CEP152,DEPDC1,ORC6,INCENP,KNTC1,RACGAP1,ATAD2,KNSTRN,SCML1,LMO7,MPHOSPH9
HPA	skin 2; cells in spinous layer[≥Medium]	HPA:0471412	FALSE	0.000395369	3.402997506	683	114	22	11019	PIF1,HMGB2,TOP2A,CDCA8,CENPE,KIFC1,PTTG1,CDC20,NUSAP1,TACC3,CENPF,NCAPH,CCNA2,PRC1,CDK1,CENPA,CDCA5,CCNB1,MKI67,RACGAP1,KIF22,ATAD2
HPA	skin 2; cells in basal layer[≥Medium]	HPA:0471392	FALSE	0.000558006	3.253360946	754	114	23	11019	PIF1,AURKB,HMGB2,TOP2A,CDCA8,CENPE,KIFC1,PTTG1,CDC20,TACC3,BIRC5,CENPF,NCAPH,CCNA2,PRC1,KIF11,CENPA,CDCA5,CCNB1,MKI67,RACGAP1,KIF22,ATAD2
HPA	rectum; enterocytes[≥Medium]	HPA:0401302	FALSE	0.000574663	3.240586859	388	114	16	11019	AURKB,HMGB2,CCNB2,SGOL1,NUSAP1,KIF18B,RRM2,CENPF,CCNA2,CDCA2,CDCA5,CCNB1,MKI67,INCENP,E2F8,RACGAP1
HPA	lymph node; germinal center cells[≥Medium]	HPA:0310432	FALSE	0.001342088	2.872219076	3302	114	57	11019	PIF1,HMGB2,TOP2A,UBE2C,MND1,DLGAP5,KIF15,SPC25,CDCA8,EME1,SPAG5,PTTG1,CCNB2,TTK,CDC20,SPC24,NUSAP1,KIF4A,KIF18B,NEK2,TACC3,FANCI,BIRC5,CENPF,SKA1,APOLD1,CDC45,NCAPH,KIF20A,ERCC6L,MIS18BP1,KIF11,CDK1,CENPA,CDCA5,CCNB1,KIF18A,MKI67,ARHGAP11A,DTL,DNA2,TYMS,MFNG,INCENP,BLM,BORA,KNTC1,RACGAP1,ATAD2,CENPM,SMC4,CKS1B,UCP2,UBE2S,NCAPD2,GEN1,CCDC77
HPA	thymus; cortical cells[≥Medium]	HPA:0580822	FALSE	0.001531105	2.814995115	26	114	5	11019	MND1,KIF15,KIF2C,E2F8,KIF22
HPA	tonsil; germinal center cells[≥Low]	HPA:0600431	FALSE	0.001572947	2.803285838	5987	114	85	11019	PIF1,FLT4,CDC25C,HMGB2,TOP2A,UBE2C,ESPL1,MND1,DLGAP5,KIF15,SPC25,CDCA8,CENPE,KIF2C,EME1,SPAG5,HMMR,PTTG1,CCNB2,TTK,CDC20,SGOL1,SPC24,NUSAP1,KIF4A,RAD54L,DEPDC1B,KIF18B,NEK2,PBK,TACC3,FANCI,BIRC5,CENPF,SKA1,PLK1,APOLD1,CDC45,NCAPH,CCNA2,KIF20A,ERCC6L,MIS18BP1,PRC1,KIF11,CDK1,CENPA,CDCA2,FANCD2,CDCA5,LGI4,CCNB1,AURKA,KIF18A,MKI67,ARHGAP11A,ASF1B,DNA2,TYMS,MFNG,CENPH,PLK4,ORC6,INCENP,BLM,BORA,CHEK2,…
HPA	thymus; medullary cells[≥Low]	HPA:0580061	FALSE	0.00186364	2.72963805	27	114	5	11019	MND1,KIF15,KIF2C,E2F8,KIF22
HPA	skin 1; cells in spinous layer[≥Low]	HPA:0461411	FALSE	0.002244352	2.648908941	760	114	22	11019	PIF1,HMGB2,CDCA8,CENPE,KIFC1,PTTG1,NUSAP1,TACC3,NCAPH,CCNA2,PRC1,CDK1,CENPA,CDCA5,CCNB1,MKI67,TYMS,RACGAP1,KIF22,ATAD2,KIF20B,KNSTRN
HPA	thymus; cortical cells[≥Low]	HPA:0580821	FALSE	0.002696576	2.56918729	29	114	5	11019	MND1,KIF15,KIF2C,E2F8,KIF22
HPA	thymus	HPA:0580000	FALSE	0.003209311	2.493588213	30	114	5	11019	MND1,KIF15,KIF2C,E2F8,KIF22
HPA	rectum; enterocytes[≥Low]	HPA:0401301	FALSE	0.00496886	2.303743227	513	114	17	11019	AURKB,HMGB2,CDCA8,CCNB2,SGOL1,NUSAP1,KIF18B,RRM2,CENPF,CCNA2,CDCA2,CDCA5,CCNB1,MKI67,INCENP,E2F8,RACGAP1
HPA	rectum; endocrine cells[High]	HPA:0401293	FALSE	0.006029947	2.219686481	272	114	12	11019	AURKB,HMGB2,CDCA8,CCNB2,CDC20,NUSAP1,CCNA2,CDCA2,CDCA5,CCNB1,INCENP,E2F8
HPA	skin 1; cells in basal layer[≥Medium]	HPA:0461392	FALSE	0.006697605	2.174080437	637	114	19	11019	PIF1,HMGB2,TOP2A,CDCA8,CENPE,KIFC1,PTTG1,CDC20,TACC3,PRC1,KIF11,CENPA,CDCA5,CCNB1,MKI67,RACGAP1,KIF22,ATAD2,KIF20B
HPA	lymph node; germinal center cells[≥Low]	HPA:0310431	FALSE	0.008100128	2.091508142	5061	114	74	11019	PIF1,HMGB2,TOP2A,UBE2C,MND1,DLGAP5,KIF15,SPC25,CDCA8,KIFC1,KIF2C,EME1,SPAG5,PTTG1,CCNB2,TTK,CDC20,SPC24,NUSAP1,KIF4A,RAD54L,KIF18B,NEK2,PBK,TACC3,FANCI,RRM2,BIRC5,CENPF,SKA1,PLK1,APOLD1,CDC45,NCAPH,CCNA2,KIF20A,ERCC6L,MIS18BP1,TPX2,PRC1,KIF11,CDK1,CENPA,CDCA5,CCNB1,AURKA,KIF18A,MKI67,ARHGAP11A,DTL,DNA2,TYMS,MFNG,INCENP,BLM,BORA,CHEK2,E2F8,KNTC1,RACGAP1,KIF22,ATAD2,CENPM,CCNF,SMC4,CKS1B,UCP2,SAPCD…
HPA	colon; enterocytes[≥Medium]	HPA:0131302	FALSE	0.008922307	2.049522826	379	114	14	11019	AURKB,HMGB2,SGOL1,NUSAP1,KIF18B,RRM2,CENPF,CCNA2,CDCA2,CDCA5,CCNB1,INCENP,E2F8,RACGAP1
HPA	appendix; germinal center cells[≥Low]	HPA:0030431	FALSE	0.010219469	1.990571687	287	114	12	11019	DLGAP5,CDCA8,CCNB2,SGOL1,NUSAP1,KIF18B,CENPF,CDCA2,CCNB1,INCENP,RACGAP1,CCNF
HPA	appendix; non-germinal center cells[≥Low]	HPA:0030441	FALSE	0.010763816	1.968033735	336	114	13	11019	HMGB2,DLGAP5,CDCA8,CCNB2,NUSAP1,KIF18B,CENPF,CCNA2,CDCA5,CCNB1,INCENP,RACGAP1,CCNF
HPA	colon; endocrine cells[High]	HPA:0131293	FALSE	0.015323182	1.814651042	253	114	11	11019	AURKB,HMGB2,CDCA8,CCNB2,CDC20,NUSAP1,CCNA2,CDCA2,CDCA5,CCNB1,INCENP
HPA	small intestine; enterocytes[≥Low]	HPA:0481301	FALSE	0.019166594	1.717455057	571	114	17	11019	AURKB,HMGB2,CDCA8,KIF2C,SGOL1,NUSAP1,KIF18B,RRM2,CENPF,CCNA2,CDCA2,CDCA5,CCNB1,MKI67,INCENP,E2F8,RACGAP1
HPA	duodenum; endocrine cells[High]	HPA:0151293	FALSE	0.019592961	1.707899933	307	114	12	11019	AURKB,HMGB2,CDCA8,CCNB2,CDC20,NUSAP1,CCNA2,CDCA2,CDCA5,CCNB1,INCENP,E2F8
HPA	lymph node; germinal center cells[High]	HPA:0310433	FALSE	0.021164555	1.674390851	944	114	23	11019	PIF1,HMGB2,TOP2A,DLGAP5,KIF15,SPC25,EME1,PTTG1,TTK,KIF4A,KIF18B,TACC3,SKA1,KIF20A,MIS18BP1,KIF11,CDK1,CDCA5,CCNB1,MKI67,TYMS,INCENP,NCAPD2
HPA	appendix; non-germinal center cells[≥Medium]	HPA:0030442	FALSE	0.021712553	1.663289105	263	114	11	11019	HMGB2,DLGAP5,CCNB2,NUSAP1,KIF18B,CCNA2,CDCA5,CCNB1,INCENP,RACGAP1,CCNF
HPA	appendix; enterocytes[≥Medium]	HPA:0031302	FALSE	0.023044942	1.637424377	362	114	13	11019	AURKB,HMGB2,SGOL1,NUSAP1,KIF18B,RRM2,CCNA2,CDCA2,CDCA5,CCNB1,INCENP,E2F8,RACGAP1
HPA	tonsil	HPA:0600000	FALSE	0.024883158	1.604094501	7788	114	98	11019	PIF1,FLT4,AURKB,CDC25C,HMGB2,TOP2A,UBE2C,ESPL1,MND1,DLGAP5,KIF15,SPC25,CDCA8,CENPE,KIFC1,KIF2C,EME1,SPAG5,HMMR,PTTG1,CCNB2,TTK,CDC20,SGOL1,SPC24,NUSAP1,KIF4A,RAD54L,DEPDC1B,KIF18B,NEK2,PBK,TACC3,FANCI,RRM2,BIRC5,CENPF,SKA1,MTFR2,PLK1,APOLD1,CDC45,NCAPH,CCNA2,KIF20A,ERCC6L,MIS18BP1,PRC1,KIF11,CDK1,CENPA,CDCA2,FANCD2,CDCA5,LGI4,CCNB1,AURKA,KIF18A,MKI67,ARHGAP11A,ASF1B,DTL,DNA2,TYMS,MFNG,CENPH,PLK4,…
HPA	thymus; medullary cells[≥Medium]	HPA:0580062	FALSE	0.025106158	1.600219748	24	114	4	11019	MND1,KIF15,KIF2C,E2F8
HPA	appendix; endocrine cells[≥Medium]	HPA:0031292	FALSE	0.029495134	1.530249632	371	114	13	11019	AURKB,HMGB2,DLGAP5,CDCA8,KIF2C,CCNB2,NUSAP1,CCNA2,CDCA2,CDCA5,CCNB1,INCENP,E2F8
HPA	appendix; enterocytes[≥Low]	HPA:0031301	FALSE	0.029603873	1.528651461	478	114	15	11019	AURKB,HMGB2,CDCA8,SGOL1,NUSAP1,KIF18B,RRM2,CENPF,CCNA2,CDCA2,CDCA5,CCNB1,INCENP,E2F8,RACGAP1
HPA	duodenum; enterocytes[≥Medium]	HPA:0151302	FALSE	0.031382201	1.503316601	426	114	14	11019	AURKB,HMGB2,SGOL1,NUSAP1,KIF18B,RRM2,CENPF,CCNA2,CDCA2,CDCA5,CCNB1,INCENP,E2F8,RACGAP1
HPA	testis; preleptotene spermatocytes[≥Low]	HPA:0570781	FALSE	0.031593114	1.500407569	1900	114	36	11019	PIF1,FLT4,CDC25C,TOP2A,DLGAP5,SPC25,CENPE,KIFC1,KIF2C,EME1,PTTG1,CCNB2,TTK,NUSAP1,RAD54L,KIF18B,BIRC5,CENPF,CDC45,NCAPH,TPX2,PRC1,CDK1,CENPA,CDCA2,FANCD2,CCNB1,CEP152,TYMS,DEPDC1,ORC6,INCENP,RACGAP1,SCML1,LMO7,CCDC77
HPA	appendix; endocrine cells[High]	HPA:0031293	FALSE	0.034852697	1.457763612	231	114	10	11019	AURKB,HMGB2,CDCA8,CCNB2,NUSAP1,CCNA2,CDCA2,CDCA5,CCNB1,INCENP
CORUM	Chromosomal passenger complex CPC (INCENP, CDCA8, BIRC5, AURKB)	CORUM:1118	FALSE	1.65196E-05	4.782000125	4	64	4	3383	AURKB,CDCA8,BIRC5,INCENP
CORUM	NDC80 kinetochore complex	CORUM:127	FALSE	1.65196E-05	4.782000125	4	64	4	3383	NUF2,SPC25,NDC80,SPC24
CORUM	Chromosomal passenger complex CPC (INCENP, CDCA8, BIRC5, AURKB)	CORUM:1119	FALSE	1.65196E-05	4.782000125	4	64	4	3383	AURKB,CDCA8,BIRC5,INCENP
CORUM	Condensin I complex	CORUM:10	FALSE	8.14247E-05	4.08924368	5	64	4	3383	NCAPH,NCAPG,SMC4,NCAPD2
CORUM	Condensin I complex	CORUM:157	FALSE	8.14247E-05	4.08924368	5	64	4	3383	NCAPH,NCAPG,SMC4,NCAPD2
CORUM	Condensin I complex	CORUM:167	FALSE	8.14247E-05	4.08924368	5	64	4	3383	NCAPH,NCAPG,SMC4,NCAPD2
CORUM	CENP-H-I complex	CORUM:7394	FALSE	0.000124113	3.906184183	11	64	5	3383	CENPU,CENPH,CENPK,CENPM,ITGB3BP
CORUM	Condensin I-PARP-1-XRCC1 complex	CORUM:159	FALSE	0.000240805	3.618333765	6	64	4	3383	NCAPH,NCAPG,SMC4,NCAPD2
CORUM	CEN complex	CORUM:929	FALSE	0.000316693	3.499361809	34	64	7	3383	CENPU,CENPA,KIF23,CENPH,CENPK,RACGAP1,CENPM
CORUM	CENP-A NAC-CAD complex	CORUM:1179	FALSE	0.000335762	3.473968322	13	64	5	3383	CENPU,CENPH,CENPK,CENPM,ITGB3BP
CORUM	Chromosomal passenger complex CPC (INCENP, BIRC5, AURKB)	CORUM:2579	FALSE	0.000915349	3.03841326	3	64	3	3383	AURKB,BIRC5,INCENP
CORUM	ECT2-KIF23-RACGAP1 complex	CORUM:7439	FALSE	0.000915349	3.03841326	3	64	3	3383	KIF23,RACGAP1,ECT2
CORUM	AuroraB-AuroraC-INCENP complex	CORUM:6184	FALSE	0.000915349	3.03841326	3	64	3	3383	AURKB,AURKA,INCENP
CORUM	Chromosomal passenger complex CPC (INCENP, CDCA8, BIRC5)	CORUM:1120	FALSE	0.000915349	3.03841326	3	64	3	3383	CDCA8,BIRC5,INCENP
CORUM	Chromosomal passenger complex CPC (CDCA8, AURKB, BIRC5)	CORUM:2582	FALSE	0.000915349	3.03841326	3	64	3	3383	AURKB,CDCA8,BIRC5
CORUM	BIRC5-AURKB-INCENP-EVI5 complex	CORUM:1087	FALSE	0.003611837	2.442271809	4	64	3	3383	AURKB,BIRC5,INCENP
CORUM	Mitotic checkpoint complex (MCC)	CORUM:190	FALSE	0.003611837	2.442271809	4	64	3	3383	BUB1B,CDC20,MAD2L1
CORUM	Astrin-kinastrin complex	CORUM:7479	FALSE	0.008907456	2.050246294	5	64	3	3383	SPAG5,PLK1,KNSTRN
CORUM	KNL1-MIS12-NDC80-SPC24-ZWINT complex	CORUM:7542	FALSE	0.008907456	2.050246294	5	64	3	3383	NDC80,SPC24,ZWINT
CORUM	CENP-A NAC complex	CORUM:927	FALSE	0.017574107	1.755126723	6	64	3	3383	CENPU,CENPH,CENPM
CORUM	CCNB2-CDC2 complex	CORUM:5542	FALSE	0.049916051	1.301759779	2	64	2	3383	CCNB2,CDK1
CORUM	MAD2-CDC20 complex	CORUM:2718	FALSE	0.049916051	1.301759779	2	64	2	3383	CDC20,MAD2L1
CORUM	CDK1-CCNB1-CCNF complex	CORUM:5550	FALSE	0.049916051	1.301759779	2	64	2	3383	CDK1,CCNF
CORUM	CDC2-CCNA2 complex	CORUM:5557	FALSE	0.049916051	1.301759779	2	64	2	3383	CCNA2,CDK1
CORUM	CDC2-CCNA2-CDK2 complex	CORUM:5559	FALSE	0.049916051	1.301759779	2	64	2	3383	CCNA2,CDK1
CORUM	Securin-separase complex	CORUM:5642	FALSE	0.049916051	1.301759779	2	64	2	3383	ESPL1,PTTG1
CORUM	ESPL1-CDC2 complex	CORUM:5643	FALSE	0.049916051	1.301759779	2	64	2	3383	ESPL1,CDK1
CORUM	CENP-A-histone H4 heterodimer- HJURP complex	CORUM:7413	FALSE	0.049916051	1.301759779	2	64	2	3383	HJURP,CENPA
CORUM	KIF23-RACGAP1 complex	CORUM:7440	FALSE	0.049916051	1.301759779	2	64	2	3383	KIF23,RACGAP1
CORUM	RasGAP-AURKA-survivin complex	CORUM:2581	FALSE	0.049916051	1.301759779	2	64	2	3383	BIRC5,AURKA
CORUM	RasGAP-AURKB-survivin complex	CORUM:6756	FALSE	0.049916051	1.301759779	2	64	2	3383	AURKB,BIRC5
HP	Sloping forehead	HP:0000340	FALSE	3.19E-10	9.49572799	188	53	18	4958	UBE2T,BUB1B,CENPE,KIF14,WDR62,ASPM,FANCI,BUB1,NCAPH,CIT,KIF11,FANCD2,CEP152,STIL,PLK4,FANCA,CENPJ,NCAPD2
HP	Hypoplasia of the frontal lobes	HP:0007333	FALSE	7.8875E-06	5.103060544	40	53	8	4958	CENPE,KIF14,WDR62,ASPM,CIT,CEP152,STIL,CENPJ
HP	Cerebral hypoplasia	HP:0006872	FALSE	1.18541E-05	4.926131812	60	53	9	4958	BUB1B,CENPE,KIF14,WDR62,ASPM,CIT,CEP152,STIL,CENPJ
HP	Absent earlobe	HP:0000387	FALSE	5.21455E-05	4.282782882	20	53	6	4958	CENPE,CEP152,DNA2,PLK4,ESCO2,CENPJ
HP	Finger clinodactyly	HP:0040019	FALSE	5.27113E-05	4.278095974	434	53	19	4958	FLT4,UBE2T,BUB1B,CENPE,CKAP2L,FANCI,BUB1,CDC45,FANCD2,CEP152,DNA2,PLK4,CEP55,ORC6,BLM,ESCO2,FANCA,CENPJ,KNSTRN
HP	Clinodactyly of the 5th finger	HP:0004209	FALSE	9.6749E-05	4.014353722	402	53	18	4958	FLT4,UBE2T,BUB1B,CENPE,CKAP2L,FANCI,BUB1,CDC45,FANCD2,CEP152,DNA2,PLK4,CEP55,ORC6,BLM,ESCO2,FANCA,CENPJ
HP	Deviation of the 5th finger	HP:0009179	FALSE	0.000100545	3.997638292	403	53	18	4958	FLT4,UBE2T,BUB1B,CENPE,CKAP2L,FANCI,BUB1,CDC45,FANCD2,CEP152,DNA2,PLK4,CEP55,ORC6,BLM,ESCO2,FANCA,CENPJ
HP	Simplified gyral pattern	HP:0009879	FALSE	0.00017654	3.753156354	81	53	9	4958	CENPE,KIF14,WDR62,ASPM,CIT,KIF11,CEP152,STIL,PLK4
HP	Abnormal 5th finger morphology	HP:0004207	FALSE	0.000372091	3.429350828	490	53	19	4958	FLT4,UBE2T,BUB1B,KIF15,CENPE,CKAP2L,FANCI,BUB1,CDC45,FANCD2,CEP152,DNA2,PLK4,CEP55,ORC6,BLM,ESCO2,FANCA,CENPJ
HP	Renal hypoplasia/aplasia	HP:0008678	FALSE	0.000467823	3.329918493	349	53	16	4958	UBE2T,CENPE,KIF14,WDR62,ASPM,FANCI,CENPF,CIT,FANCD2,CEP152,STIL,CEP55,FANCA,PRIM1,CENPJ,KNSTRN
HP	Clinodactyly	HP:0030084	FALSE	0.000470955	3.32702095	551	53	20	4958	FLT4,UBE2T,BUB1B,KIF15,CENPE,CKAP2L,FANCI,BUB1,CDC45,FANCD2,CEP152,DNA2,PLK4,CEP55,ORC6,BLM,ESCO2,FANCA,CENPJ,KNSTRN
HP	Intrauterine growth retardation	HP:0001511	FALSE	0.000488804	3.310865357	608	53	21	4958	FLT4,UBE2T,BUB1B,CENPE,KIF14,CKAP2L,FANCI,BUB1,CDC45,FANCD2,CEP152,DNA2,TYMS,PLK4,ORC6,BLM,ESCO2,FANCA,PRIM1,CENPJ,KIF21A
HP	Unilateral renal agenesis	HP:0000122	FALSE	0.000537797	3.269381459	92	53	9	4958	CENPE,KIF14,WDR62,ASPM,CIT,CEP152,STIL,CENPJ,KNSTRN
HP	Deviation of finger	HP:0004097	FALSE	0.000892364	3.049457933	518	53	19	4958	FLT4,UBE2T,BUB1B,CENPE,CKAP2L,FANCI,BUB1,CDC45,FANCD2,CEP152,DNA2,PLK4,CEP55,ORC6,BLM,ESCO2,FANCA,CENPJ,KNSTRN
HP	Slanting of the palpebral fissure	HP:0200006	FALSE	0.001597886	2.796454316	712	53	22	4958	UBE2T,BUB1B,KIF15,CENPE,KIF14,SLC13A5,CKAP2L,WDR62,ASPM,FANCI,BUB1,CIT,KIF11,FANCD2,CEP152,DNA2,STIL,PLK4,ORC6,ESCO2,FANCA,CENPJ
HP	Deviation of the hand or of fingers of the hand	HP:0009484	FALSE	0.001907422	2.719553249	544	53	19	4958	FLT4,UBE2T,BUB1B,CENPE,CKAP2L,FANCI,BUB1,CDC45,FANCD2,CEP152,DNA2,PLK4,CEP55,ORC6,BLM,ESCO2,FANCA,CENPJ,KNSTRN
HP	Abnormality of the palpebral fissures	HP:0008050	FALSE	0.002097963	2.678202087	850	53	24	4958	UBE2T,BUB1B,KIF15,CENPE,KIF14,SLC13A5,CKAP2L,WDR62,ASPM,FANCI,BUB1,CIT,KIF11,FANCD2,CEP152,DNA2,STIL,PLK4,CEP55,ORC6,ESCO2,FANCA,PRIM1,CENPJ
HP	Microcephaly	HP:0000252	FALSE	0.003660798	2.436424182	1306	53	30	4958	UBE2T,BUB1B,KIF15,CENPE,KIF14,SLC13A5,CKAP2L,WDR62,ASPM,FANCI,MIR17HG,CENPF,BUB1,CDC45,NCAPH,CIT,KIF11,FANCD2,CEP152,DNA2,STIL,TYMS,PLK4,ORC6,BLM,ESCO2,FANCA,PRIM1,CENPJ,NCAPD2
HP	Abnormal duodenum morphology	HP:0002246	FALSE	0.003741129	2.426997356	86	53	8	4958	UBE2T,BUB1B,FANCI,CENPF,BUB1,CDC45,FANCD2,FANCA
HP	Abnormal cortical bone morphology	HP:0003103	FALSE	0.004086495	2.388649024	87	53	8	4958	CENPE,KIF14,WDR62,ASPM,CIT,CEP152,STIL,CENPJ
HP	Upslanted palpebral fissure	HP:0000582	FALSE	0.004100274	2.387187169	313	53	14	4958	UBE2T,BUB1B,CENPE,KIF14,WDR62,ASPM,FANCI,CIT,KIF11,FANCD2,CEP152,STIL,FANCA,CENPJ
HP	Decreased head circumference	HP:0040195	FALSE	0.004574393	2.339666546	1319	53	30	4958	UBE2T,BUB1B,KIF15,CENPE,KIF14,SLC13A5,CKAP2L,WDR62,ASPM,FANCI,MIR17HG,CENPF,BUB1,CDC45,NCAPH,CIT,KIF11,FANCD2,CEP152,DNA2,STIL,TYMS,PLK4,ORC6,BLM,ESCO2,FANCA,PRIM1,CENPJ,NCAPD2
HP	Microphthalmia	HP:0000568	FALSE	0.006132829	2.212339129	278	53	13	4958	UBE2T,BUB1B,KIF15,KIF14,FANCI,CENPF,BUB1,KIF11,FANCD2,PLK4,ESCO2,FANCA,PRIM1
HP	Gray matter heterotopia	HP:0002282	FALSE	0.007736731	2.111442491	126	53	9	4958	CENPE,KIF14,WDR62,ASPM,CIT,CEP152,STIL,PLK4,CENPJ
HP	Renal agenesis	HP:0000104	FALSE	0.007742858	2.111098683	199	53	11	4958	CENPE,KIF14,WDR62,ASPM,CIT,FANCD2,CEP152,STIL,FANCA,CENPJ,KNSTRN
HP	Small intestinal stenosis	HP:0012848	FALSE	0.012695605	1.896346607	28	53	5	4958	UBE2T,FANCI,CDC45,FANCD2,FANCA
HP	Duodenal stenosis	HP:0100867	FALSE	0.012695605	1.896346607	28	53	5	4958	UBE2T,FANCI,CDC45,FANCD2,FANCA
HP	Micrognathia	HP:0000347	FALSE	0.017619833	1.753998206	820	53	22	4958	UBE2T,BUB1B,CENPE,KIF14,WDR62,FANCI,CENPF,BUB1,CDC45,FANCD2,LGI4,CEP152,DNA2,PLK4,CEP55,ORC6,BLM,ESCO2,FANCA,PRIM1,CENPJ,KIF21A
HP	Aplasia/Hypoplasia of the mandible	HP:0009118	FALSE	0.018343441	1.736519198	822	53	22	4958	UBE2T,BUB1B,CENPE,KIF14,WDR62,FANCI,CENPF,BUB1,CDC45,FANCD2,LGI4,CEP152,DNA2,PLK4,CEP55,ORC6,BLM,ESCO2,FANCA,PRIM1,CENPJ,KIF21A
HP	Abnormality of globe size	HP:0100887	FALSE	0.020257827	1.693407145	310	53	13	4958	UBE2T,BUB1B,KIF15,KIF14,FANCI,CENPF,BUB1,KIF11,FANCD2,PLK4,ESCO2,FANCA,PRIM1
HP	Abnormal calvaria morphology	HP:0002683	FALSE	0.020365972	1.691094853	963	53	24	4958	FLT4,UBE2T,BUB1B,KIF15,CENPE,CKAP2L,ASPM,FANCI,BUB1,CDC45,KIF11,FANCD2,CEP152,DNA2,PLK4,ORC6,BLM,ESCO2,FANCA,PRIM1,CENPJ,KNSTRN,EDA2R,KIF21A
HP	Aplasia/Hypoplasia of the earlobes	HP:0009906	FALSE	0.021089137	1.675941186	52	53	6	4958	CENPE,CEP152,DNA2,PLK4,ESCO2,CENPJ
HP	Agenesis of corpus callosum	HP:0001274	FALSE	0.021662392	1.66429359	361	53	14	4958	BUB1B,KIF15,CENPE,KIF14,WDR62,ASPM,FANCI,CENPF,CIT,FANCD2,CEP152,STIL,PLK4,CENPJ
HP	Aplasia/Hypoplasia involving bones of the skull	HP:0009116	FALSE	0.021947862	1.65860777	831	53	22	4958	UBE2T,BUB1B,CENPE,KIF14,WDR62,FANCI,CENPF,BUB1,CDC45,FANCD2,LGI4,CEP152,DNA2,PLK4,CEP55,ORC6,BLM,ESCO2,FANCA,PRIM1,CENPJ,KIF21A
HP	Growth delay	HP:0001510	FALSE	0.022424188	1.649283269	1840	53	35	4958	FLT4,UBE2T,BUB1B,KIF15,CENPE,KIF14,SLC13A5,CKAP2L,WDR62,ASPM,FANCI,MIR17HG,BUB1,CDC45,KIF20A,CIT,KIF11,FANCD2,KIF23,CEP152,DNA2,STIL,TYMS,PLK4,ORC6,BLM,ESCO2,RACGAP1,FANCA,KIF22,PRIM1,CENPJ,NCAPD2,POU3F4,KIF21A
HP	Abnormal hand morphology	HP:0005922	FALSE	0.023262854	1.633337002	1041	53	25	4958	FLT4,UBE2T,BUB1B,KIF15,CENPE,CKAP2L,FANCI,MIR17HG,BUB1,CDC45,FANCD2,CEP152,DNA2,PLK4,CEP55,ORC6,BLM,ESCO2,FANCA,KIF22,PRIM1,CENPJ,KNSTRN,EDA2R,KIF21A
HP	Abnormal eyelid morphology	HP:0000492	FALSE	0.024049875	1.618887179	1343	53	29	4958	FLT4,UBE2T,BUB1B,KIF15,CENPE,KIF14,SLC13A5,CKAP2L,WDR62,ASPM,FANCI,BUB1,CIT,KIF11,FANCD2,CEP152,DNA2,STIL,TYMS,PLK4,CEP55,ORC6,BLM,ESCO2,FANCA,PRIM1,CENPJ,KNSTRN,KIF21A
HP	Cone-shaped epiphysis	HP:0010579	FALSE	0.025037992	1.601400503	80	53	7	4958	KIF15,CENPE,CEP152,DNA2,PLK4,CENPJ,KNSTRN
HP	Myelodysplasia	HP:0002863	FALSE	0.02538206	1.595473127	111	53	8	4958	UBE2T,BUB1B,FANCI,BUB1,FANCD2,BLM,CHEK2,FANCA
HP	Chromosomal breakage induced by crosslinking agents	HP:0003221	FALSE	0.026037245	1.584404969	16	53	4	4958	UBE2T,FANCI,FANCD2,FANCA
HP	Aplasia/Hypoplasia affecting the eye	HP:0008056	FALSE	0.027507442	1.560549787	475	53	16	4958	UBE2T,BUB1B,KIF15,KIF14,FANCI,CENPF,BUB1,KIF11,FANCD2,CPAMD8,PLK4,ESCO2,FANCA,PRIM1,KNSTRN,KIF21A
HP	Abnormal uterus morphology	HP:0031105	FALSE	0.028783714	1.540853164	148	53	9	4958	UBE2T,BUB1B,FANCI,BUB1,FANCD2,AURKA,CHEK2,ESCO2,FANCA
HP	Abnormality of the ureter	HP:0000069	FALSE	0.029580512	1.528994316	371	53	14	4958	UBE2T,CENPE,KIF14,WDR62,ASPM,FANCI,CDC45,CIT,FANCD2,CEP152,STIL,CEP55,FANCA,CENPJ
HP	Aplasia/hypoplasia involving the skeleton	HP:0009115	FALSE	0.030426791	1.516743852	1204	53	27	4958	UBE2T,BUB1B,KIF15,CENPE,KIF14,WDR62,FANCI,MIR17HG,CENPF,BUB1,CDC45,FANCD2,LGI4,CEP152,DNA2,PLK4,CEP55,ORC6,BLM,ESCO2,FANCA,KIF22,PRIM1,CENPJ,KNSTRN,EDA2R,KIF21A
HP	Short stature	HP:0004322	FALSE	0.03321423	1.47867581	1364	53	29	4958	UBE2T,BUB1B,KIF15,CENPE,KIF14,SLC13A5,CKAP2L,WDR62,ASPM,FANCI,MIR17HG,BUB1,CDC45,CIT,KIF11,FANCD2,KIF23,CEP152,DNA2,STIL,TYMS,PLK4,ORC6,ESCO2,RACGAP1,FANCA,KIF22,CENPJ,NCAPD2
HP	Abnormal ocular adnexa morphology	HP:0030669	FALSE	0.045320742	1.343702991	1547	53	31	4958	FLT4,UBE2T,BUB1B,KIF15,CENPE,KIF14,SLC13A5,CKAP2L,WDR62,ASPM,FANCI,BUB1,CDC45,CIT,KIF11,FANCD2,CEP152,DNA2,STIL,TYMS,PLK4,CEP55,ORC6,BLM,ESCO2,FANCA,PRIM1,CENPJ,KNSTRN,EDA2R,KIF21A
