# Supplementary material for: Age and Maturation Stage Linked Consequences of Fibrinogen on Human Oligodendroglia
Source: J Neurosci Res. 2026 Mar 22;104(3):e70120. doi: 10.1002/jnr.70120 (PMC13006721; doi:10.1002/jnr.70120)
Supplement: Supplementary file 4 — File S3: Differentially Expressed genes in adult human primary OLs. Primary human OLs from two donors were treated with fibrinogen and sent for BulkRNAseq. Samples were analyzed in a pair‐wise manner as described in Mohammadnia et al. (2024). All significant genes based on the p‐value < 0.05 are in File S3. [file JNR-104-e70120-s005.xlsx]

## Sheet: Sheet1
All significant genes based on the pvalue <0.05. For the volcano and gene ontolgy genes filtered with FC >1.2	Ttest	Mean FC	Log2FC
RP11-218C14.8	0.00667497	7.74476	2.95322
AC132872.1	0.0218056	6.70595	2.74544
POTEG	0.00602534	5.37029	2.425
MIR4324	0.0119979	4.63058	2.21119
AC139712.2	0.0362428	4.61579	2.20658
EIF2S2P2	0.0136595	4.54921	2.18562
HMGN1P36	0.00506131	4.17936	2.06328
SLC46A2	0.0226902	3.62458	1.85781
XKR7	0.0203112	3.5506	1.82806
SRRM3	0.0259301	3.50549	1.80962
RP11-867G23.3	0.0282411	3.36753	1.75169
AC004156.3	0.010055	3.26767	1.70826
MTRNR2L1	0.0454036	3.11787	1.64056
XPNPEP2	0.0385753	2.97364	1.57223
RP11-930P14.2	0.0491999	2.94035	1.55599
TATDN2P3	0.0475958	2.90706	1.53956
RPS15AP11	0.00952364	2.82939	1.50049
NRN1	0.0487971	2.81848	1.49492
TSGA10IP	0.0113596	2.8109	1.49103
LECT1	0.0474725	2.79384	1.48225
MAB21L3	0.0168282	2.77391	1.47192
NOS2P3	0.0168282	2.77391	1.47192
RP5-1061H20.3	0.0221633	2.75172	1.46033
RP4-569M23.2	0.00987704	2.73397	1.451
XIRP1	0.00352594	2.71661	1.44181
RP11-53I6.3	0.041286	2.45658	1.29665
RP1-228H13.1	0.0127366	2.38556	1.25433
NEUROG3	0.0464037	2.33749	1.22496
SERINC4	0.0330361	2.32826	1.21925
PDCL3P5	0.0243078	2.3079	1.20658
CACNA1C	0.00696418	2.30341	1.20377
RP1-232L24.3	0.0417672	2.26203	1.17762
ADCY8	0.0168779	2.2223	1.15205
RPL7P23	0.013135	2.21976	1.15041
DCX	0.0434461	2.13037	1.0911
LINC01057	0.0434461	2.13037	1.0911
EEF1A1P14	0.0434461	2.13037	1.0911
GIPC2	0.0434461	2.13037	1.0911
AC027319.1	0.00249745	2.10817	1.07599
CTB-31O20.4	0.00249745	2.10817	1.07599
AC013474.4	0.0093151	2.08598	1.06073
RP11-613H2.2	0.0281384	2.08598	1.06073
snoU13	0.0315174	2.08413	1.05945
AC005076.5	0.0213888	2.08281	1.05853
SNORA37	0.0101911	2.08044	1.05689
RP11-323J4.1	0.0101911	2.08044	1.05689
AC073283.7	0.0298629	2.06379	1.0453
RP11-370B11.1	0.0200106	2.05048	1.03596
AC007041.2	0.017925	2.00831	1.00598
LA16c-OS12.2	0.017925	2.00831	1.00598
RP11-3J10.7	0.0389853	2.00673	1.00485
RP11-7M8.2	0.00644167	1.97502	0.981871
RP11-154H23.3	0.00644167	1.97502	0.981871
RP4-584D14.5	0.0289909	1.96393	0.973744
RP11-343H19.1	0.0370498	1.9484	0.962288
DPYS	0.029102	1.94544	0.960093
CHRM4	0.0286266	1.9251	0.94493
KHDRBS2	0.0127821	1.92374	0.943914
FBXW11P1	0.00305642	1.89409	0.921508
NAA60	0.0111932	1.86922	0.902433
RP11-120M18.2	0.0325866	1.83448	0.875372
CCDC80	0.0476418	1.83326	0.874414
RP11-158M2.3	0.0228581	1.81969	0.863689
ZNF32-AS2	0.0343279	1.81883	0.863013
MBNL1-AS1	0.00428504	1.81536	0.860256
LINC00237	0.0492928	1.80533	0.852261
ENKUR	0.0416626	1.79313	0.842476
RP5-821D11.7	0.000587746	1.7864	0.837055
RP11-276H19.1	0.0328909	1.7864	0.837055
TTC23L	0.0250593	1.7864	0.837055
FAM26E	0.0295537	1.78067	0.83242
RP11-191L17.1	0.0162048	1.76791	0.822043
CCDC8	0.0213012	1.74942	0.806873
CTD-2517O10.6	0.0278397	1.74666	0.804597
CRIP1	0.0418294	1.7405	0.799498
RP11-523G9.3	0.00271099	1.68995	0.756984
GRM2	0.0213006	1.68654	0.754066
CTD-2256P15.2	0.0161476	1.67386	0.743178
AC073869.1	0.0216839	1.66963	0.739529
RN7SL333P	0.0412668	1.66118	0.732207
CXCL5	0.0253139	1.66058	0.731691
COLEC12	0.0398166	1.65197	0.72419
TIGD3	0.00662271	1.6417	0.715191
PCDHGA3	0.0220037	1.64079	0.714388
RP6-159A1.2	0.0120694	1.63661	0.71071
AC093620.5	0.0120694	1.63661	0.71071
CTC-203F4.2	0.0144338	1.61828	0.694465
CD209	0.00333275	1.61668	0.693035
ATP1A2	0.0324755	1.61521	0.691722
AK8	0.0493859	1.60646	0.683882
CYCSP34	0.0409686	1.59475	0.673328
RP11-382A20.2	0.0118785	1.59255	0.671341
CYP21A1P	0.044642	1.58346	0.663078
FAM43A	0.0427758	1.57384	0.65429
CYP2E1	0.0498598	1.56924	0.650068
BEND5	0.0281118	1.56917	0.650002
RP3-402G11.28	0.0116237	1.55339	0.635422
APOBEC3D	0.0221952	1.54961	0.631907
RP13-516M14.1	0.0298303	1.54379	0.626477
ZDHHC8P1	0.00473176	1.54186	0.624674
ROBO4	0.0463254	1.53946	0.622421
ARMC3	0.0391848	1.5312	0.614663
MIR181A2HG	0.0114007	1.52962	0.613169
CCL20	0.0226712	1.5251	0.608901
AL590714.1	0.0193762	1.5201	0.604169
RP11-1379J22.5	0.0383551	1.51559	0.599882
SNORD94	0.0415142	1.5151	0.599413
CTD-2012K14.7	0.0197431	1.51007	0.594611
IDH1-AS1	0.0452641	1.49937	0.584353
SNORA71A	0.035936	1.48867	0.574021
RP4-535B20.4	0.035936	1.48867	0.574021
GPC3	0.0107305	1.48682	0.572228
TMEM97	0.0354399	1.47971	0.565317
HHAT	0.032517	1.47578	0.561475
RP11-212I21.2	0.035244	1.46921	0.555041
SNORD78	0.0284742	1.46463	0.550532
RP11-140K17.3	0.020585	1.46158	0.547527
FAM21FP	0.033348	1.45176	0.537805
PCDHB12	0.0468746	1.44996	0.536017
MSNP1	0.040378	1.44774	0.533806
ENC1	0.0214397	1.44658	0.532648
PPIAP29	0.0208235	1.44013	0.526199
PCDHA6	0.0403859	1.43696	0.523016
CITED1	0.0311875	1.42561	0.511581
SNAI1	0.0331057	1.42115	0.507062
TMEM235	0.022976	1.42024	0.506138
AC004057.1	0.0106733	1.40467	0.490233
OLFML3	0.00617624	1.3996	0.485016
PARP4P2	0.0413313	1.39065	0.475764
RP11-338N10.2	0.0413313	1.39065	0.475764
ACAT2	0.0183529	1.38888	0.473926
PTGDR2	0.0220493	1.38418	0.469034
LINC00636	0.0220493	1.38418	0.469034
AC104841.2	0.0220493	1.38418	0.469034
ZBTB12	0.0438057	1.37622	0.460714
WISP2	0.021386	1.37468	0.459097
RGN	0.0166554	1.37121	0.455451
LRTOMT	0.0221385	1.35153	0.434589
RP11-1166P10.1	0.0199001	1.35103	0.434056
SDC2	0.0191091	1.34401	0.426541
RP11-757O6.1	0.00993419	1.34099	0.423296
FASN	0.0268736	1.33732	0.419348
IFITM1	0.032226	1.33702	0.41902
AC012442.5	0.001627	1.33539	0.417266
SLC24A1	0.0020014	1.33273	0.414381
NUCB1-AS1	0.0300721	1.33148	0.413029
AC064834.3	0.0365166	1.33042	0.411883
DGKZP1	0.0416172	1.32078	0.401389
TOPORS-AS1	0.0134129	1.3188	0.39923
CETN2	0.0111122	1.31857	0.39897
TMSB4Y	0.037982	1.3132	0.393087
WDFY3-AS2	0.0378543	1.3119	0.391656
RP13-131K19.2	0.0429398	1.30929	0.388781
SFN	0.0287691	1.30929	0.388781
CTF1	0.0150531	1.30798	0.387337
TRMT10A	0.0490319	1.30756	0.386874
CEP72	0.0245117	1.30043	0.378993
TGFB1I1	0.0420103	1.29189	0.369479
RPP40	0.0215445	1.28676	0.363742
ZNF578	0.0494239	1.28317	0.359708
HYKK	0.0217198	1.28191	0.3583
TAS2R31	0.0142221	1.28166	0.35801
RIC3	0.0139086	1.28158	0.357918
CCDC121	0.0272433	1.28113	0.357419
PNPLA4	0.0160999	1.27711	0.352888
DNER	0.0293267	1.27498	0.350478
CTD-3195I5.5	0.0151962	1.27449	0.349916
SPATA25	0.0354547	1.27288	0.348095
RHCE	0.0437765	1.27032	0.345188
SYCE2	0.0403572	1.26729	0.341744
Y_RNA	0.0104655	1.2649	0.339028
RP11-271M24.2	0.0104655	1.2649	0.339028
PCDHGB7	0.0370576	1.26458	0.338658
HIST2H2BE	0.0484947	1.26152	0.335167
FAM71E1	0.00620488	1.25681	0.32977
MVD	0.00807519	1.25561	0.328391
ALDH5A1	0.000389628	1.25561	0.328386
NEXN	0.0264193	1.25551	0.328268
RP11-486G15.2	0.00372566	1.25532	0.32805
MVK	0.0276109	1.25246	0.32476
WDR5B	0.0266756	1.24946	0.321306
NSDHL	0.0351312	1.24788	0.31948
LHPP	0.0287475	1.24685	0.318293
BCKDHB	0.01339	1.24637	0.31773
ACR	0.00230667	1.2454	0.316612
C14orf1	0.00644985	1.24496	0.316097
C9orf9	0.0282575	1.24432	0.315357
ZNF180	0.0410873	1.2413	0.311856
RP11-320M2.1	0.0290226	1.24025	0.310627
LAMTOR5-AS1	0.0330894	1.23782	0.307799
FAM161B	0.00918559	1.23751	0.307445
LINC00467	0.0277209	1.23365	0.302939
CXCL3	0.0431679	1.23241	0.301483
LINC00526	0.0241408	1.23132	0.300203
CTC-308K20.1	0.0204441	1.23006	0.298732
Y_RNA	0.00533936	1.22803	0.296347
SOD3	0.0409229	1.22534	0.293184
IMMP2L	0.00365893	1.2232	0.290664
PARVA	0.0426388	1.22181	0.28902
RP5-1136G13.2	0.0464684	1.22089	0.287937
RP11-212D19.5	0.0177053	1.22052	0.287498
SULF2	0.00485907	1.2168	0.283089
NCDN	0.0402205	1.21498	0.280928
ACE	0.0419295	1.21441	0.280251
RP11-50B3.4	0.0254962	1.2126	0.278099
RIMBP3	0.0393615	1.21256	0.278057
PRKAR2A-AS1	0.00312218	1.20868	0.273427
NPB	0.00219097	1.20696	0.271378
RP11-263K19.6	0.032742	1.20438	0.268294
SPRYD3	0.0488351	1.20386	0.267665
CALR	0.00297201	1.20187	0.265277
ITM2C	0.0195785	1.19808	0.26073
HSD17B12	0.0274629	1.19742	0.25993
SIDT1	0.034488	1.1967	0.259067
DHCR24	0.0127135	1.19666	0.259019
ALKBH2	0.0275129	1.19509	0.257116
UBE2D4	0.0334387	1.19469	0.256642
RAB9B	0.00970139	1.19455	0.256463
TRAPPC6A	0.0405747	1.19454	0.256452
RP11-367G18.2	0.0484478	1.19093	0.252092
SPAG17	0.0428065	1.19093	0.252092
Y_RNA	0.0428065	1.19093	0.252092
AC103801.2	0.0428065	1.19093	0.252092
LINC00614	0.0428065	1.19093	0.252092
AC008984.6	0.0428065	1.19093	0.252092
C2orf76	0.0460779	1.1897	0.250598
CLN5	0.017232	1.18902	0.249769
KLHL26	0.0360841	1.18873	0.24942
TMEM179B	0.0113872	1.18769	0.248162
STX18-AS1	2.61127e-05	1.18762	0.248072
THNSL1	0.000502149	1.18621	0.246355
ATP5S	0.0104741	1.18534	0.245297
PCDHGA7	0.0240283	1.18344	0.242987
PCSK5	0.0194852	1.18311	0.24258
TACR3	0.0192038	1.18141	0.24051
CDIP1	0.00648808	1.18131	0.240393
RP11-66B24.2	0.0423326	1.18011	0.238921
GJA3	0.0252176	1.17927	0.237897
AL592494.5	0.020788	1.17901	0.237578
MRPL48	0.0353815	1.1785	0.236953
LYAR	0.0491546	1.17745	0.235668
AC016747.3	0.0428049	1.17708	0.235214
GAMT	0.0383015	1.17677	0.234836
AC062017.1	0.0247096	1.17667	0.234704
DCLRE1A	0.0437279	1.17652	0.234527
A2M	0.0497441	1.17635	0.234311
GPAA1	0.0430883	1.17614	0.23406
ZNF530	0.0158825	1.1759	0.23377
ZNF777	0.0441034	1.17479	0.232402
THAP10	0.0190509	1.17246	0.229543
FAM133A	0.0127761	1.17164	0.22853
F8	0.0445103	1.17015	0.226693
Y_RNA	0.0086833	1.1698	0.22626
IMPACT	0.0472205	1.16923	0.225556
C12orf57	0.00826901	1.16864	0.224834
RP11-388C12.8	0.00431448	1.16788	0.223896
RP11-752G15.3	0.0275986	1.16726	0.223129
ANKRD23	0.0360243	1.16696	0.222757
WRAP53	0.0341516	1.16695	0.222741
FBXO17	0.00531052	1.16682	0.222581
OTUB2	0.0439878	1.16576	0.221274
AP001816.1	0.0100525	1.16548	0.220919
OGFOD1	0.00429809	1.16538	0.220804
PCDHGA12	0.0343101	1.16478	0.220052
ECH1	0.0292805	1.16461	0.219848
CHPF	0.0247264	1.16427	0.219431
PIR	0.0283379	1.16323	0.218137
ZNF408	0.0263861	1.16289	0.217718
LINC01010	0.0288179	1.16255	0.217291
SYNDIG1	0.0332105	1.16227	0.216941
ACSS2	0.0232113	1.16147	0.215952
KAT5	0.0233216	1.16016	0.214318
NUDCD2	0.0138463	1.15992	0.214021
PRDM11	0.00222412	1.15967	0.21372
PELI3	0.0467703	1.15799	0.211625
EFCAB2	0.00385454	1.15767	0.211224
RP11-359K18.4	0.019704	1.15569	0.208752
BOK	0.0224221	1.15545	0.20846
RPS27	0.0439703	1.15524	0.208194
RP11-66N11.8	0.0296594	1.15395	0.206578
RP11-404E16.1	0.0296594	1.15395	0.206578
BMS1P8	0.0296594	1.15395	0.206578
MTMR9LP	0.0186693	1.15349	0.206001
GLTSCR2	0.0341337	1.15318	0.205612
HEXIM2	0.0143522	1.15028	0.201981
CAT	0.0243233	1.15009	0.201753
RP11-738E22.3	0.046784	1.14814	0.199293
RPL22	0.00738924	1.14811	0.199267
CDPF1	0.0277179	1.14776	0.198815
MLST8	0.046282	1.14742	0.198388
RP5-890E16.2	0.0402483	1.14708	0.197963
LMAN2L	0.0185481	1.14684	0.197669
RPL12	0.0244057	1.14622	0.196881
ZNF559-ZNF177	0.0181631	1.14598	0.196584
AGAP2-AS1	0.0165103	1.14584	0.196407
TMEM256	0.0008953	1.14533	0.19576
RTFDC1	0.0175927	1.14496	0.1953
SOX30	0.00942971	1.14483	0.195138
THTPA	0.00548831	1.14326	0.193155
C11orf74	0.015873	1.14259	0.192304
MECR	0.00425041	1.14249	0.19218
HLA-DRB1	0.004641	1.14247	0.192156
ZSCAN22	0.0353206	1.1405	0.189669
RP11-620J15.3	0.0316922	1.13885	0.187576
PPIL6	0.0445116	1.13866	0.187337
MACROD1	0.0360952	1.13862	0.187286
ISG15	0.00611079	1.13841	0.187024
ZNF524	0.0248105	1.13803	0.186533
PAFAH1B3	0.0291549	1.13663	0.184758
TEF	0.0365792	1.13576	0.183656
SHE	0.00440408	1.13406	0.181491
CCDC51	0.0299196	1.13356	0.180865
LRFN3	0.0121373	1.13287	0.179979
TRAPPC9	0.0321991	1.13274	0.179811
NXT2	0.027179	1.13252	0.17954
RRP15	0.0280367	1.13212	0.179024
CYB5R3	0.0202997	1.13183	0.178652
AC069363.1	0.0290222	1.13176	0.178563
ULK4	0.0117353	1.1308	0.177347
ZNF433	0.014917	1.13023	0.17662
HNRNPH2	0.00960156	1.13023	0.176614
LTA	0.0343081	1.12981	0.17608
SRSF8	0.0227211	1.12971	0.175953
SETMAR	0.0109343	1.12961	0.17582
NUCB1	0.0445136	1.1285	0.174405
RP11-541N10.3	0.0300068	1.12815	0.173962
SMARCAL1	0.0246118	1.12795	0.173703
TMED7	0.0131029	1.12701	0.172503
RSU1	0.0210415	1.12688	0.172332
ECD	0.0205269	1.12635	0.171658
NHP2	0.0428798	1.12575	0.170886
MAP6D1	0.000921823	1.12567	0.170787
COA4	0.0398973	1.12562	0.170715
SLC7A5	0.0393627	1.12528	0.170286
NUDT2	0.0197204	1.12399	0.168634
GALNT2	0.000830154	1.12396	0.168596
L3MBTL3	0.0287281	1.12388	0.16849
JRK	0.0444938	1.12328	0.167712
PHKB	0.0372742	1.12289	0.167216
HADH	0.0266227	1.12244	0.166636
CPXM2	0.0219016	1.12226	0.166405
CCDC106	0.00482755	1.12178	0.165795
PYCR1	0.0327206	1.12086	0.1646
SNX11	0.0273337	1.12065	0.164333
TMEM135	0.00556965	1.12013	0.163669
GABARAP	0.0119244	1.11882	0.161981
COQ6	0.0440211	1.11875	0.161883
GIMAP6	0.0407065	1.11837	0.161394
GEMIN5	0.0123633	1.11764	0.160451
SLC48A1	0.0119678	1.11715	0.15982
PNMAL2	0.0374039	1.11621	0.158614
DGCR6L	0.0275366	1.11613	0.158504
PIGO	0.0310885	1.11609	0.158447
C2orf43	0.0204773	1.1159	0.158212
TTC7B	0.0334813	1.11545	0.157625
TEX9	0.0453421	1.11529	0.157421
RPL30	0.045242	1.11481	0.156799
BCAR3	0.0361254	1.1148	0.156782
BSG	0.00782874	1.11372	0.155392
RPL5	0.00773587	1.11305	0.154523
RPL29	0.0330871	1.11297	0.154416
GOLPH3L	0.0390503	1.1125	0.153807
UBXN1	0.0173099	1.11211	0.153296
IFI35	0.0352037	1.11173	0.152813
XRCC5	0.0374009	1.11169	0.152756
TDRKH	0.0219278	1.11044	0.151131
FTCDNL1	0.0484025	1.11044	0.151128
PCDHGB1	0.0473091	1.11032	0.150974
CNNM3	0.0128275	1.10912	0.149419
DCAF4	0.00108709	1.10907	0.149347
CUEDC2	0.0381738	1.10859	0.148725
SNX12	0.0402798	1.10796	0.147905
ELMOD2	0.0371845	1.10792	0.147855
RAP1GDS1	0.0404036	1.10774	0.147618
TMEM9	0.0411007	1.10721	0.146926
RMDN1	0.0291189	1.10691	0.146539
OMA1	0.00716607	1.1048	0.143786
PNMA6C	0.0371769	1.10412	0.142895
TECR	0.038117	1.10401	0.142757
SSR2	0.0485547	1.10364	0.142264
LCA5	0.00253784	1.10267	0.141005
ZNF606	0.015073	1.10241	0.140661
TMEM261	0.0191415	1.10237	0.140604
ZNF229	0.0130697	1.10227	0.140477
ZDHHC20	0.0103726	1.10194	0.14004
WBP11	0.0296386	1.10173	0.139772
APOBEC3H	0.0172073	1.10019	0.137753
RPL7A	0.0066972	1.10003	0.137543
HNRNPC	0.0232402	1.09962	0.137007
NUP37	0.0124972	1.09936	0.13667
EDF1	0.0164595	1.09935	0.136657
RPL26	0.0149352	1.09925	0.136523
PHAX	0.0496592	1.09871	0.135816
PRPF6	0.00342624	1.09851	0.135548
RGS10	0.0198083	1.0979	0.13475
ST3GAL3	0.0088982	1.09774	0.134538
TSSC1	0.0173475	1.09693	0.133469
NRXN2	0.0212252	1.09646	0.132852
CCT6B	0.0116079	1.09631	0.132654
SELENBP1	0.0426558	1.0952	0.131197
FAM211A-AS1	0.040262	1.09486	0.130741
DSTN	0.00522415	1.09485	0.130732
ASNA1	0.026779	1.09455	0.130339
HNRNPA1	0.0280826	1.09454	0.130325
MRPL45	0.0342405	1.09421	0.129886
TMEM222	0.0401794	1.09383	0.129393
IPO11	0.0327636	1.09366	0.129167
EDNRB	0.0452875	1.09353	0.128997
CSTF2	0.0272625	1.09192	0.126863
DEAF1	0.0347521	1.09119	0.125907
MTMR12	0.00271528	1.09118	0.125883
EFNA4	0.0276294	1.09114	0.12583
YIPF4	0.0118049	1.09102	0.125684
NUMA1	0.0350736	1.0908	0.125386
SLC6A12	0.0139057	1.09055	0.125059
DYNLL1	0.0178078	1.09046	0.124939
MYL12B	0.0281935	1.09035	0.124791
RPL37	0.00213611	1.09025	0.124664
FOXP4	0.0458062	1.08954	0.123716
ATIC	0.0098497	1.08938	0.12351
ARCN1	0.00515591	1.08898	0.122981
ARL6IP1	0.0364266	1.08896	0.122954
HSD17B14	0.0468477	1.08895	0.122943
AC098823.3	0.0255898	1.08876	0.122687
RPL14	0.0225817	1.0887	0.122613
RPL19	0.0485846	1.0885	0.122346
NFE2L3	0.0430987	1.08845	0.122278
DGCR6	0.000370117	1.08792	0.121571
ZBTB14	0.0077719	1.0875	0.121017
AMY2B	0.0154334	1.08701	0.120367
PDCD1LG2	0.0377723	1.08692	0.120243
FDXR	0.0172375	1.08648	0.119657
ZNHIT6	0.0244416	1.08639	0.119542
NAP1L1	0.0365039	1.0863	0.119426
FN3K	0.0314931	1.08596	0.11897
LAMTOR1	0.0430111	1.08568	0.118601
LYRM2	0.0131283	1.0855	0.118364
FAM198B	0.00867232	1.08535	0.118154
ZNF688	0.0245678	1.08517	0.117915
SEC14L1	0.0103504	1.08486	0.117514
ZNF43	0.00491862	1.08463	0.117209
FKBP2	0.0479867	1.08409	0.116488
RPL7	0.0256911	1.08406	0.11644
MRPS24	0.0395452	1.08399	0.11635
RPL34	0.0454074	1.08368	0.115942
VAMP7	0.0435171	1.08337	0.115524
AMBRA1	0.0135891	1.08335	0.115506
PLXND1	0.0253757	1.08315	0.115235
ACSL3	0.0429856	1.08226	0.114044
NAB2	0.0468705	1.08174	0.113359
HSD11B1L	0.00271473	1.08145	0.112969
RPL6	0.00126546	1.0807	0.111963
RNF14	0.00128736	1.08017	0.11126
ASMTL	0.00965299	1.08014	0.11122
DPEP3	0.00805015	1.08009	0.111153
C19orf53	0.0447878	1.07988	0.110876
TBL3	0.018527	1.07935	0.110162
PPP1R11	0.0279692	1.07881	0.109437
TTLL5	0.0443059	1.07831	0.108778
PMPCB	0.0415066	1.07815	0.10856
ST3GAL1	0.0072321	1.07704	0.107077
ENO3	0.030988	1.07697	0.106973
HEATR2	0.0217303	1.07651	0.106367
FAM127B	0.00844994	1.07637	0.106176
SAMD1	0.0246361	1.07623	0.105981
SUCLA2	0.0304919	1.07516	0.104545
ATG13	0.0202359	1.07493	0.104246
ZNF592	0.0173429	1.07492	0.104231
MIER3	0.0352589	1.07454	0.103725
PSME1	0.0374119	1.07446	0.10361
WASF2	0.03614	1.07416	0.103205
CTD-2537I9.13	0.0455373	1.07409	0.103113
FTO	0.0394215	1.07401	0.103014
MRPL50	0.0380144	1.0735	0.10232
ALKBH1	0.0349461	1.07324	0.10197
TENC1	0.0077077	1.07252	0.101009
SUPT5H	0.0241882	1.07169	0.0998896
IFNGR1	0.0326422	1.07161	0.0997856
FBL	0.0296702	1.07151	0.0996441
MRPL35	0.0115741	1.07139	0.0994892
AGRN	0.0421287	1.07086	0.0987762
NOMO1	0.00190899	1.07051	0.0982943
DARS	0.0424551	1.07045	0.0982207
TBC1D8	0.0171627	1.07029	0.098008
H2AFJ	0.0128646	1.07001	0.0976203
ARL16	0.022993	1.06992	0.0975018
ISCA2	0.0276587	1.06978	0.0973207
NDFIP1	0.0232507	1.06957	0.0970305
PRKRIR	0.0407996	1.0694	0.0968016
NUDCD3	0.0297643	1.06917	0.0964959
CERS2	0.0232937	1.06864	0.095778
STAM	0.0318113	1.06863	0.0957582
RNF215	0.0199123	1.06852	0.095609
ERI3	0.0206849	1.06831	0.0953244
TOR1AIP1	0.0201252	1.0679	0.0947808
GLIPR2	0.0315231	1.0672	0.093836
CLNS1A	0.0173076	1.06685	0.0933617
EIF2AK1	0.00700059	1.06681	0.0932991
HNRNPK	0.00732694	1.06645	0.0928133
CASP9	0.0129246	1.06626	0.0925544
TCN2	0.0145523	1.06521	0.0911433
ZCCHC7	0.00339936	1.06462	0.0903349
STK38L	0.0380497	1.06427	0.0898633
EPN1	0.0344038	1.06404	0.0895553
C15orf40	0.0474902	1.06401	0.0895074
FAM189B	0.00280928	1.06394	0.0894167
CPSF2	0.0388756	1.06386	0.0893133
COPS6	0.0167801	1.06349	0.0888047
SRI	0.0132834	1.06346	0.0887607
RRP7A	0.0325157	1.06323	0.0884474
CAPZA2	0.0461339	1.06301	0.088152
ATP6AP1	0.00201293	1.06294	0.0880536
DCAF7	0.0422835	1.06289	0.0879982
CMTM7	0.0142641	1.06236	0.0872721
TSPYL1	0.0483435	1.06215	0.0869888
CYTIP	0.0394411	1.06198	0.0867568
RBM22	0.0117471	1.0619	0.0866536
DNAJC8	0.00544646	1.06158	0.0862198
TSEN15	0.0266025	1.06148	0.0860718
LACC1	0.0223506	1.06144	0.0860238
ATF4	0.00583869	1.06121	0.0857075
TYW3	0.0114319	1.06117	0.0856617
ZMAT2	0.000813268	1.06103	0.0854635
DNAJC4	0.0354539	1.06063	0.0849203
SNRNP40	0.0213284	1.06001	0.0840838
SLC46A1	0.0316555	1.05983	0.0838296
SDHA	0.0209475	1.0598	0.0837901
UFC1	0.0497978	1.05972	0.0836798
HEMK1	0.00453296	1.05971	0.0836692
MCRS1	0.0441137	1.05946	0.0833273
LSM3	0.0473771	1.05939	0.0832276
RPL23AP7	0.022001	1.05927	0.0830709
U2AF2	0.0265833	1.05925	0.0830393
PFDN5	0.00516508	1.05919	0.082962
TBC1D14	0.0180731	1.05878	0.0824086
TMEM55A	0.0114874	1.05812	0.0814968
CTNNBIP1	0.00437495	1.05774	0.0809813
VAMP5	0.0164087	1.05773	0.080976
CTB-36H16.2	0.021761	1.05731	0.0804049
RP5-1021I20.5	0.0118696	1.05686	0.0797853
UGDH-AS1	0.0423442	1.05683	0.079745
SZRD1	0.0289677	1.05658	0.0794032
M1AP	0.0346575	1.05589	0.0784653
WDR13	0.0192999	1.05529	0.0776379
DDX49	0.0320133	1.05523	0.0775526
C3orf62	0.0118952	1.05486	0.0770534
HEBP1	0.0244097	1.05477	0.0769268
HLA-A	0.0394062	1.05407	0.0759705
YARS	0.0239732	1.05389	0.0757295
LPIN1	0.0323175	1.05374	0.0755152
GNE	0.0319889	1.05319	0.0747671
ZNF148	0.034033	1.05313	0.0746886
HIF1A	0.0354459	1.05297	0.074463
HAX1	0.0125217	1.05222	0.0734414
SCCPDH	0.046688	1.05221	0.0734203
ENSA	0.0299929	1.05144	0.0723666
TSPYL5	0.04745	1.0513	0.0721791
ANP32A	0.007472	1.05088	0.0715996
FOXK2	0.0162554	1.05011	0.0705338
PRMT7	0.0468872	1.0496	0.0698365
SUPT20H	0.0485846	1.04941	0.0695837
FRMD4A	0.0473032	1.04914	0.0692068
LACTB2	0.0286277	1.04867	0.0685547
RCBTB2	0.0378275	1.04862	0.0684861
SMAP2	0.0282045	1.04795	0.0675695
PRRC2A	0.0344022	1.04715	0.0664678
BOD1	0.0395634	1.04691	0.0661412
PDIA3P1	0.029623	1.04663	0.0657557
MAPK8IP2	0.0129658	1.04639	0.065415
EXD2	0.0229574	1.04634	0.0653511
SOCS6	0.0441322	1.04615	0.0650965
PGAP2	0.0319749	1.04612	0.0650468
LRFN4	0.00441934	1.04611	0.0650336
RP11-626G11.4	0.0477467	1.04506	0.063589
WIZ	0.0490878	1.04468	0.0630586
FAM192A	0.0230291	1.04443	0.0627142
NFS1	0.01757	1.04413	0.0623005
CBFB	0.0354585	1.0441	0.062257
CALU	0.0189173	1.04351	0.0614499
MEA1	0.0417645	1.04348	0.0614083
IP6K2	0.00871488	1.04326	0.0610937
ZZZ3	0.0454136	1.04276	0.0604011
ASH2L	0.0343452	1.04263	0.0602232
TRIM69	0.0139914	1.04187	0.0591711
RENBP	0.0250654	1.04178	0.0590516
C11orf68	0.0339576	1.04177	0.0590422
SSBP1	0.0138787	1.04167	0.0588936
DAPK1	0.0442781	1.0414	0.0585276
PWP2	0.000142062	1.04124	0.0583048
DDB1	0.0172526	1.04123	0.0582871
PNMA1	0.0447715	1.04105	0.058043
METTL23	0.0183606	1.04082	0.057717
TVP23B	0.0328364	1.04078	0.0576703
DGUOK	0.0234815	1.04053	0.0573239
HTR7P1	0.0450651	1.04026	0.0569477
DNAJC1	0.030637	1.03943	0.0557989
FARSB	0.033687	1.03937	0.0557028
PLBD2	0.00708292	1.03931	0.0556309
GNB1	0.0139209	1.03881	0.0549345
ARHGEF10L	0.0185424	1.0387	0.0547852
SPTSSA	0.0422706	1.0387	0.0547769
PIN1	0.0246631	1.03813	0.0539852
ZNF236	0.0247243	1.03686	0.0522181
PARN	0.0233019	1.03661	0.0518728
HGS	0.0288556	1.03659	0.0518481
C19orf35	0.0411553	1.03641	0.0515931
SCFD1	0.0235407	1.03596	0.050972
SEH1L	0.0228429	1.03521	0.0499244
RP4-555D20.2	0.0485114	1.03499	0.0496229
C2orf69	0.0420473	1.03471	0.0492209
GS1-124K5.12	0.00343099	1.0346	0.0490795
CRTC3	0.0107399	1.03406	0.0483252
DLEU7	0.048054	1.03332	0.0472813
AP3S2	0.0485452	1.03323	0.0471549
PPFIA3	0.00750027	1.03311	0.0469956
YWHAZ	0.0216823	1.032	0.0454486
NDNL2	0.0281518	1.03049	0.0433352
RP13-650J16.1	0.0371011	1.02968	0.042191
ATPIF1	0.00140083	1.02916	0.0414737
EIF2A	0.0194514	1.02839	0.0403808
TBC1D13	0.000302452	1.02736	0.0389475
CBX6	0.0115006	1.02707	0.038537
ZNF785	0.0469295	1.02551	0.0363416
FAM3A	0.0448788	1.02419	0.0344833
RPF2	0.00515704	1.02315	0.0330132
CDH23	0.0413949	1.02041	0.0291514
SGMS1	0.0091846	1.01638	0.023437
HSPA14	0.0112161	1.01562	0.0223565
TESK1	0.0218798	1.01554	0.0222455
SAP130	0.0140984	1.01389	0.0199057
TMEM126A	0.0089778	1.01218	0.0174631
INTS4	0.024764	1.01008	0.0144732
FIG4	0.033189	1.00904	0.0129824
PWWP2A	0.0195808	1.00624	0.00897693
VAMP1	0.0185889	0.997099	-0.00419158
BLMH	0.0143533	0.995044	-0.00716743
TXNDC15	0.0373012	0.992022	-0.0115554
TCEANC2	0.0151735	0.992003	-0.0115838
FAHD2A	0.0181275	0.991239	-0.0126952
ZNF776	0.00420886	0.990131	-0.0143086
CCDC137	0.0430583	0.989144	-0.0157481
TAF8	0.00649338	0.985981	-0.0203687
ABCF1	0.0283825	0.985506	-0.0210629
CHERP	0.0416937	0.985453	-0.021141
CEBPE	0.0459645	0.984556	-0.0224552
AC074289.1	0.0347773	0.984059	-0.0231831
STAG3	0.0171701	0.983633	-0.0238087
ZBTB24	0.0260186	0.980582	-0.0282898
GPR180	0.0322945	0.98019	-0.0288671
CTSA	0.0305674	0.979886	-0.0293146
REPIN1	0.0162237	0.979791	-0.029454
FAM65A	0.0308441	0.979024	-0.0305831
TRAFD1	0.0112204	0.978744	-0.030997
HAUS6	0.0369635	0.977424	-0.0329441
KPNA4	0.031504	0.976205	-0.0347435
TTC3P1	0.0348887	0.974756	-0.0368865
ADPRHL2	0.00184012	0.974177	-0.0377448
CCDC25	0.000815911	0.973955	-0.0380733
HAUS3	0.0444896	0.972952	-0.0395592
CHAMP1	0.0434966	0.972236	-0.0406208
MTA2	0.0406355	0.97142	-0.0418336
TCEB3	0.016726	0.971005	-0.042449
TRAPPC11	0.0485348	0.971003	-0.0424523
MTX2	0.0167994	0.97093	-0.0425615
ZNF33B	0.0140137	0.969566	-0.0445892
NPAT	0.00959373	0.96916	-0.0451932
TIAF1	0.0433474	0.969085	-0.0453048
MDM1	0.0323366	0.968987	-0.045451
THEM4	0.0411273	0.968594	-0.0460364
PPM1A	0.0300738	0.967876	-0.0471057
TNRC18	0.000218024	0.967116	-0.0482384
LRRK2	0.0119498	0.965142	-0.0511871
MED24	0.0395758	0.9645	-0.0521475
TPP2	0.0361375	0.964017	-0.0528702
UBE2Z	0.0399666	0.96396	-0.0529547
TRMT13	0.0242067	0.9639	-0.0530443
ACOT9	0.0248474	0.963784	-0.0532177
SPTY2D1	0.019149	0.96227	-0.0554868
CCS	0.0366942	0.962215	-0.0555694
MCL1	0.0476015	0.961025	-0.0573545
KDM1B	0.0497261	0.96079	-0.0577063
PAPOLA	0.00875008	0.960164	-0.0586472
SYK	0.0322009	0.959128	-0.0602045
VILL	0.0328544	0.959024	-0.0603606
CAPN7	0.0385353	0.957652	-0.0624266
RP1-178F10.3	0.0294668	0.957526	-0.0626167
CPSF7	0.0087508	0.956328	-0.0644228
NUS1	0.000724843	0.956306	-0.0644562
LGALS8	0.0212035	0.955895	-0.0650753
ANKS1A	0.0436344	0.955815	-0.0651972
KPNB1	0.026587	0.955603	-0.0655165
NOP9	0.0467329	0.955317	-0.0659479
FAM20B	0.00841496	0.954731	-0.0668339
DUSP3	0.0499317	0.954691	-0.0668948
CSPP1	0.0458682	0.954673	-0.0669208
PPP1R12C	0.0121133	0.954535	-0.0671294
MAN2C1	0.00660414	0.954342	-0.0674213
ARIH2	0.000104531	0.954165	-0.0676896
CTDP1	0.0493855	0.953612	-0.0685253
GMDS	0.0193003	0.952932	-0.0695551
DRG2	0.0106298	0.952733	-0.069856
ACSF2	0.0490138	0.951955	-0.0710351
GNB4	0.0454912	0.950894	-0.0726433
PBX3	0.00427727	0.950799	-0.072787
PDDC1	0.0360077	0.950394	-0.073403
LEAP2	0.0328123	0.949214	-0.0751942
RPS27L	0.0144844	0.948494	-0.0762895
GNRH1	0.0416246	0.94804	-0.0769798
MIIP	0.0337271	0.947885	-0.077216
SGSM3	0.00707799	0.947674	-0.0775375
CASC4	0.00274277	0.947578	-0.0776841
UBN1	0.0385379	0.947157	-0.0783248
FAM173B	0.0255335	0.947115	-0.0783887
SUCO	0.0375311	0.947108	-0.0783993
SRP54	0.0121993	0.946695	-0.0790286
PANX1	0.0443423	0.946517	-0.0793004
TIMM9	0.0431783	0.94607	-0.0799817
ACCS	0.00589713	0.944872	-0.0818089
KDM6A	0.00373452	0.944772	-0.0819614
RNF38	0.0143612	0.944255	-0.0827516
ZFP91	0.0271886	0.944232	-0.0827871
ZNF765	0.042507	0.94307	-0.084563
LONRF1	0.0309319	0.942623	-0.0852468
TNFAIP2	0.0414769	0.942016	-0.086177
KIFC3	0.0273573	0.941774	-0.0865465
SP140	0.00842068	0.941678	-0.0866936
EXD3	0.0399527	0.940901	-0.0878852
FAM214B	0.0438752	0.940891	-0.0879005
SH3BP5-AS1	0.0364957	0.940094	-0.0891236
SLC39A14	0.032264	0.939537	-0.0899779
LZTS2	0.0231911	0.939473	-0.0900763
RNMT	0.0330869	0.93793	-0.0924481
CEP164	0.0239475	0.937906	-0.0924843
OGFR	0.0152931	0.937711	-0.092784
SNHG17	0.0455115	0.936576	-0.094532
GID4	0.0325668	0.93625	-0.0950342
STRIP1	0.00525797	0.936234	-0.0950593
GSK3B	0.00415701	0.936121	-0.0952329
UBE2G2	0.0448996	0.93577	-0.0957748
ZFYVE28	0.00843994	0.935506	-0.0961817
KLHL15	0.00093238	0.935419	-0.0963149
POLR3D	0.0363349	0.935329	-0.0964538
WDR37	0.0105928	0.935289	-0.0965162
C5orf51	0.0475091	0.935031	-0.0969132
DMTF1	0.0367199	0.934684	-0.0974488
BMP2K	0.0260185	0.934481	-0.0977629
RAB11FIP5	0.0137384	0.934243	-0.0981303
MCCC1	0.0125725	0.933026	-0.100011
RHOQ	0.00902257	0.932877	-0.100241
LARP4	0.0093978	0.932724	-0.100479
DMXL1	0.00644248	0.931732	-0.102013
RP11-111F5.5	0.00758781	0.931669	-0.102111
DCAF16	0.027841	0.931295	-0.10269
RP11-432J22.2	0.0246823	0.931037	-0.10309
UBR1	0.025047	0.930814	-0.103435
NOC3L	0.0350104	0.930706	-0.103602
LMBR1	0.0119811	0.930531	-0.103874
NOM1	0.0227636	0.929836	-0.104953
FAM50A	0.0441378	0.92974	-0.105101
CCNT1	0.0260376	0.928872	-0.106449
SEC16A	0.0406759	0.927977	-0.107839
SNHG3	0.0417968	0.927932	-0.107909
MRPS5	0.0120179	0.927841	-0.10805
LGALS3	0.0311929	0.927616	-0.108401
STK36	0.0340749	0.927475	-0.10862
STK38	0.0495236	0.926621	-0.109948
ZSCAN32	0.0290185	0.92416	-0.113785
ZNF207	0.0157468	0.923837	-0.11429
NDUFA13	0.0216115	0.923766	-0.114401
TBC1D2B	0.00378431	0.923731	-0.114456
HEBP2	0.0424329	0.923542	-0.11475
CDK13	0.0109376	0.923003	-0.115592
DHRS13	0.0413412	0.922387	-0.116556
TLK1	0.0444165	0.922219	-0.116819
TNFAIP6	0.0438853	0.921748	-0.117555
CCNYL1	0.0146813	0.921487	-0.117964
SPG7	0.0386371	0.921391	-0.118115
ESYT2	0.0230124	0.92059	-0.119369
HIPK3	0.0465356	0.920467	-0.119562
SLC2A1	0.0284695	0.920394	-0.119676
CUL4A	0.0436832	0.919729	-0.12072
CLCN7	0.0321825	0.919102	-0.121703
UBA6	0.0268743	0.918483	-0.122676
NAA16	0.0173039	0.918449	-0.122728
AK4	0.00539664	0.917234	-0.124639
NCAPD2	0.0344207	0.917106	-0.12484
FAM122B	0.0214848	0.917037	-0.124948
UHMK1	0.0248595	0.916917	-0.125137
ZSWIM8	0.0377379	0.916793	-0.125332
SLC29A1	0.0140285	0.915871	-0.126784
SIKE1	0.0474244	0.91566	-0.127117
PI4KAP1	0.0155986	0.915357	-0.127594
SPTLC2	0.0377832	0.915274	-0.127724
TUB	0.045187	0.914768	-0.128522
CDAN1	0.0112333	0.914265	-0.129315
SEC24B-AS1	0.0277623	0.914202	-0.129415
TOR1AIP2	0.0331496	0.9142	-0.129418
SOCS4	0.0178325	0.913924	-0.129854
EPT1	0.0360113	0.91387	-0.129939
PIK3CD	0.0453835	0.913756	-0.130119
PQLC3	0.034482	0.913546	-0.130451
RBM14	0.0114588	0.913368	-0.130732
PHACTR2	0.00416232	0.913266	-0.130893
METTL8	0.0350466	0.912982	-0.131342
SNHG15	0.0136275	0.912724	-0.131749
TRIO	0.034644	0.912661	-0.131849
USB1	0.0190522	0.91236	-0.132325
CCDC126	0.0140693	0.912201	-0.132576
HEATR5A	0.0119173	0.911743	-0.133301
MLXIP	0.0213179	0.911315	-0.133978
EDRF1	0.0172722	0.911039	-0.134415
MTFR2	0.0345766	0.910493	-0.13528
FBXW2	0.0358807	0.909809	-0.136364
TNRC6C-AS1	0.0163955	0.909342	-0.137104
LINC00338	0.0260072	0.908729	-0.138078
NTAN1	0.0391746	0.908581	-0.138314
MAP1LC3B2	0.0483913	0.908569	-0.138333
LRR1	0.0275744	0.908567	-0.138335
RNF149	0.0276211	0.908475	-0.138481
IFI27	0.00385304	0.907695	-0.13972
ANKRD27	0.0207376	0.907593	-0.139883
SNRPA1	0.037427	0.906593	-0.141473
DENND4C	0.0118133	0.905853	-0.142651
GK5	0.0210054	0.905489	-0.143231
TOR1B	0.0219055	0.905103	-0.143847
ZNF598	0.0394376	0.904025	-0.145566
CTD-2541M15.4	0.00187327	0.903899	-0.145766
ARFGAP1	0.0223506	0.903465	-0.146459
SPOCD1	0.0171501	0.902818	-0.147493
CSNK1G1	0.018358	0.902338	-0.14826
CPSF4	0.0449723	0.901949	-0.148882
RP11-977G19.5	0.0303813	0.901911	-0.148944
ZFY-AS1	0.00445471	0.901817	-0.149093
IARS	0.00943589	0.901621	-0.149407
ZNF300	0.00140568	0.901547	-0.149525
NAA10	0.0172996	0.901478	-0.149636
PHF10	0.00323874	0.901443	-0.149691
WRAP73	0.0403993	0.899629	-0.152598
KRAS	0.0262501	0.898817	-0.153901
SUV420H2	0.0392521	0.898572	-0.154294
DHX33	0.0272049	0.89844	-0.154506
SH2D5	0.038871	0.898102	-0.155049
USP9X	0.0353148	0.89726	-0.156402
SFXN3	0.018888	0.897179	-0.156532
RP11-15H20.5	0.0148594	0.896832	-0.15709
NDUFA7	0.0256761	0.896667	-0.157355
CDKN2D	0.0137961	0.895314	-0.159535
HMMR	0.0396046	0.894034	-0.161599
DGCR8	0.0261842	0.893486	-0.162484
CCDC183-AS1	0.0079105	0.8932	-0.162945
RP11-2J18.1	0.00911342	0.8932	-0.162945
CTD-3214H19.4	0.00911342	0.8932	-0.162945
BATF2	0.0311916	0.892097	-0.164728
GMPPA	0.00822644	0.891915	-0.165022
GTPBP2	0.00368014	0.891544	-0.165622
LATS1	0.018159	0.890861	-0.166728
RP11-700J17.2	0.0259672	0.890661	-0.167052
RP11-43F13.1	0.027748	0.890371	-0.167522
RP11-340F14.5	0.0014093	0.890166	-0.167854
DENND4A	0.00292884	0.890162	-0.16786
ADAM12	0.0251301	0.889972	-0.168168
HEG1	0.00174662	0.889754	-0.168522
FBXL18	0.0377037	0.889567	-0.168825
ZNF468	0.0493149	0.888478	-0.170591
LPCAT4	0.0463482	0.888449	-0.17064
CKAP2	0.01174	0.8882	-0.171044
TMED8	0.0450085	0.888171	-0.171091
BRWD1	0.0221222	0.887863	-0.171591
PHC1	0.0383418	0.887722	-0.171819
SLX4IP	0.0205818	0.88736	-0.172408
ZNF266	0.033721	0.88711	-0.172815
LINC00987	0.0266633	0.885966	-0.174677
CRYBG3	0.0357958	0.885718	-0.175081
CSTF3	0.0416774	0.885686	-0.175133
DPY19L1	0.0428868	0.884952	-0.176329
VCPIP1	0.0378042	0.884859	-0.17648
PCSK7	0.0382353	0.884375	-0.177269
ARID5A	0.0192217	0.884161	-0.177619
SOS1	0.0127412	0.88377	-0.178257
HSPA6	0.00445602	0.883453	-0.178775
PI4KAP2	0.045676	0.883294	-0.179034
FXYD4	0.0403983	0.883012	-0.179495
TTBK1	0.00435627	0.882728	-0.179959
ARFGEF2	0.0172699	0.882352	-0.180575
FAM102B	0.00976884	0.880958	-0.182854
ATP7A	0.0342331	0.880533	-0.183551
GSE1	0.0492622	0.880058	-0.184329
LINC00680	0.0355639	0.879544	-0.185173
RP11-611D20.2	0.0430465	0.879531	-0.185194
SLC2A6	0.0481211	0.879437	-0.185347
CACNB3	0.0190101	0.879105	-0.185892
UBR3	0.0075039	0.877829	-0.187988
ILKAP	0.0435479	0.875933	-0.191107
TMEM159	0.0367708	0.875769	-0.191377
ELOVL7	0.0321766	0.875511	-0.191802
OGFOD2	0.0272465	0.875122	-0.192444
CNTROB	0.00625107	0.874834	-0.192918
GLS	0.0481907	0.873543	-0.195049
RP11-45M22.5	0.0432528	0.871801	-0.197929
RP11-22N19.2	0.0432528	0.871801	-0.197929
AC004980.7	0.0298117	0.871129	-0.199042
RANBP2	0.00820188	0.870963	-0.199316
COL4A3BP	0.02367	0.870098	-0.200751
NDOR1	0.0300603	0.868747	-0.202992
ARC	0.0400606	0.867622	-0.204862
TRPM8	0.0295803	0.867526	-0.20502
COQ10A	0.0442489	0.867226	-0.205521
DYRK2	0.0313827	0.865743	-0.207989
FGD2	0.0068761	0.865169	-0.208947
TOPBP1	0.0138716	0.865065	-0.20912
ENOSF1	0.0354008	0.864876	-0.209435
NSUN5P1	0.0297284	0.864422	-0.210192
RP11-540B6.6	0.0223815	0.864242	-0.210493
MYO5A	0.0229895	0.864077	-0.210767
CHD9	0.0324049	0.86347	-0.211782
ELK4	0.0485484	0.862638	-0.213172
AHI1	0.0308832	0.862408	-0.213558
C11orf80	0.0284405	0.862216	-0.213879
ZFHX3	0.0408159	0.861595	-0.214918
ZNF813	0.0459839	0.860583	-0.216613
P2RX7	0.045595	0.860217	-0.217227
GS1-259H13.2	0.0475972	0.859546	-0.218354
ANKAR	0.0335852	0.858412	-0.220257
UHRF2	0.0400487	0.857866	-0.221175
C19orf55	0.0490585	0.857517	-0.221762
RP11-283G6.3	0.0491473	0.857314	-0.222105
CTD-2619J13.9	0.0341372	0.85702	-0.222598
LNPEP	0.0259455	0.856692	-0.223151
DGKQ	0.00692305	0.856647	-0.223227
LYSMD4	0.00989906	0.856225	-0.223939
MAP3K6	0.040435	0.853377	-0.228745
FAM182B	0.0366483	0.853353	-0.228785
CACNA1A	0.0380995	0.851711	-0.231563
MIR22HG	0.0190415	0.85165	-0.231668
TRMU	0.038928	0.851636	-0.231691
FUBP1	0.0433967	0.85144	-0.232023
HSF4	0.00295767	0.848017	-0.237834
HID1	0.00643226	0.847563	-0.238608
SLC25A41	0.0147062	0.846968	-0.239621
MTCP1	0.0218258	0.846184	-0.240957
PDP1	0.0193069	0.845205	-0.242627
CENPT	0.0126571	0.845133	-0.24275
LINC00265	0.0479409	0.84489	-0.243164
CEP170P1	0.0141602	0.84327	-0.245934
AC130710.1	0.0447032	0.84327	-0.245934
CTC-336P14.1	0.0261485	0.84327	-0.245934
NF1	0.0209829	0.843113	-0.246202
NT5M	0.0100512	0.84289	-0.246583
AFF4	0.0161273	0.842835	-0.246677
GFOD1	0.0332281	0.842423	-0.247384
RP11-156E6.1	0.0281072	0.840859	-0.250064
RPL23AP82	0.0220476	0.840608	-0.250494
LINC01155	0.038872	0.840364	-0.250913
CD36	0.0364754	0.840029	-0.251488
MYO15B	0.00954022	0.838644	-0.25387
RP11-1212A22.1	0.0173912	0.837987	-0.255
AAK1	0.0419184	0.837802	-0.255319
RP11-242C19.2	0.0111618	0.837492	-0.255852
RP11-1246C19.1	0.0377631	0.835243	-0.259732
GFPT1	0.0154029	0.833778	-0.262265
ZNF841	0.0288109	0.832705	-0.264123
FGFR4	0.0359223	0.832543	-0.264404
VPS13A	0.0111783	0.83247	-0.26453
RP11-457M11.5	0.0175649	0.832252	-0.264908
ALDH1L2	0.00804955	0.831738	-0.265799
GAS2L3	0.03676	0.831349	-0.266475
MSS51	0.0193831	0.830911	-0.267234
CLCN5	0.00117583	0.830387	-0.268144
ARVCF	0.0479446	0.830179	-0.268506
RP5-1180C10.2	0.0289015	0.830039	-0.268749
USP34	0.0192958	0.829941	-0.268919
AP001053.11	0.0278362	0.829898	-0.268994
ATF7IP2	0.0260545	0.829504	-0.269679
PTPN14	0.0436358	0.826973	-0.274088
KLHL25	0.0117676	0.826588	-0.27476
TCEB1P19	0.0299228	0.825865	-0.276023
RP11-427H3.3	0.0158417	0.823348	-0.280426
CEP70	0.0449346	0.822696	-0.281568
ATAD3B	0.0213085	0.822246	-0.282359
PCDHA14	0.0478996	0.821502	-0.283663
ZNF763	0.0245726	0.821096	-0.284377
ABLIM3	0.046385	0.820964	-0.284609
AC007228.9	0.000346432	0.820294	-0.285787
FADS3	0.00787266	0.819939	-0.286412
CMAHP	0.0151503	0.819911	-0.286461
GET4	0.0151333	0.81946	-0.287255
ALKBH6	0.0217837	0.819392	-0.287374
WNK3	0.0488408	0.819386	-0.287385
POLR2J4	0.0405016	0.818598	-0.288772
CEP170B	0.0217803	0.818332	-0.289241
SFT2D2	0.0301071	0.818141	-0.289579
AC004985.12	0.0117074	0.814468	-0.29607
HHLA2	0.0367735	0.81425	-0.296456
ANKRD10-IT1	0.0259914	0.814004	-0.296892
SLC12A8	0.0180646	0.813734	-0.297371
RP11-114H24.2	0.0419229	0.813496	-0.297792
IRF4	0.00149732	0.810259	-0.303545
AGER	0.0312788	0.810035	-0.303944
NID2	0.0210863	0.80812	-0.307359
EMC3-AS1	0.0329298	0.806484	-0.310282
AL163953.3	0.0431404	0.806284	-0.31064
AGO3	0.0403854	0.80605	-0.311058
MYO9A	0.0237139	0.803687	-0.315295
AC097523.1	0.00358571	0.803325	-0.315944
ALS2CL	0.0166737	0.802851	-0.316797
TSPAN9	0.00318112	0.802472	-0.317477
IGSF9B	0.00285229	0.801736	-0.318801
GPR75	0.0240865	0.799624	-0.322606
ZNRF2P1	0.0237489	0.799016	-0.323704
PCOLCE-AS1	0.0296199	0.796869	-0.327585
PCDHAC2	0.021559	0.796084	-0.329008
CTD-2545M3.8	0.00804039	0.794997	-0.330979
RP11-730G20.2	0.00685634	0.794477	-0.331922
HYAL3	0.0117751	0.791503	-0.337334
SYCP2L	0.0238276	0.791233	-0.337826
SLC22A5	0.0443864	0.787433	-0.34477
C19orf80	0.0374621	0.783036	-0.35285
ANKRD31	0.0374621	0.783036	-0.35285
SIGLEC16	0.0106128	0.782519	-0.353802
PROM2	0.0457485	0.781698	-0.355317
MC1R	0.00212905	0.78047	-0.357584
CTD-2342J14.6	0.0397844	0.780327	-0.357849
RP11-535M15.2	0.038199	0.779966	-0.358517
RP11-41O4.1	0.0180262	0.778655	-0.360944
RN7SKP16	0.0178915	0.778001	-0.362156
RP11-192H23.4	0.0436657	0.775176	-0.367403
ASLP1	0.0451296	0.770167	-0.376756
PHOSPHO2	0.021379	0.769278	-0.378423
RP5-1180E21.4	0.0497221	0.768626	-0.379647
AP006621.5	0.0052524	0.768077	-0.380677
RP11-84G21.1	0.017825	0.767871	-0.381064
LTB4R2	0.0400736	0.766089	-0.384415
RP4-647J21.1	0.01673	0.765813	-0.384936
TMEM52	0.0032402	0.76445	-0.387506
HLA-L	0.0313991	0.764394	-0.387612
RP3-329A5.8	0.0257292	0.764357	-0.387681
E2F7	0.00514546	0.763759	-0.38881
RP5-1085F17.3	0.0104629	0.7607	-0.394601
SLAMF9	0.0423557	0.760052	-0.39583
CLDN23	0.00455722	0.758842	-0.398128
HDAC10	0.00867889	0.758698	-0.398403
RP11-171I2.4	0.00365548	0.75755	-0.400587
NBEAL1	0.00985158	0.757095	-0.401454
P2RX5-TAX1BP3	0.00313014	0.754504	-0.406399
CTD-2616J11.2	0.0442131	0.749364	-0.416262
KLF4	0.043245	0.748211	-0.418483
LINC00176	0.0094375	0.747058	-0.420709
PALM2	0.0304601	0.746064	-0.422628
ACCSL	0.0454607	0.743409	-0.427772
RNU6-817P	0.0454607	0.743409	-0.427772
SNORD53_SNORD92	0.0124156	0.743409	-0.427772
PLEKHN1	0.0200059	0.740848	-0.432751
BEGAIN	0.0403303	0.740798	-0.432848
TICRR	0.014297	0.740033	-0.434339
ZNF814	0.0223675	0.738542	-0.437248
PDXDC2P	0.0427373	0.736324	-0.441588
ADAM19	0.00737211	0.73577	-0.442673
Y_RNA	0.0335083	0.735356	-0.443485
PCDH7	0.0184157	0.734936	-0.444308
ABCC2	0.0205511	0.734618	-0.444933
CCDC11	0.00099568	0.73289	-0.448332
RP11-367N14.3	0.0287727	0.732313	-0.449468
LRG1	0.0413928	0.731802	-0.450475
GABRB2	0.0219709	0.73164	-0.450794
AC005329.7	0.0298409	0.731124	-0.451812
RP11-10G12.1	0.000348545	0.730728	-0.452594
SCARNA9	0.000348545	0.730728	-0.452594
NUS1P1	0.0356867	0.730651	-0.452745
ALDH8A1	0.0354643	0.730097	-0.453841
SCUBE2	0.0421781	0.730042	-0.453949
RP11-676M6.1	0.0337136	0.730031	-0.453971
GOLGA6B	0.0361479	0.729539	-0.454943
PPP1R14C	0.0361216	0.726341	-0.461281
FLJ20306	0.0189167	0.725426	-0.4631
GRM8	0.0236106	0.725215	-0.46352
TRIM58	0.0229796	0.723093	-0.467748
GK3P	0.0203129	0.722802	-0.468327
CC2D2B	0.0079986	0.721564	-0.470801
CCDC154	0.043059	0.720338	-0.473253
NFAT5	0.0235803	0.719818	-0.474296
RP11-265N6.3	0.0155544	0.716462	-0.481038
NPIPB3	0.0472054	0.715061	-0.483862
KRT8P39	0.0443513	0.714852	-0.484283
RP11-112H10.4	0.0466968	0.714365	-0.485266
CTD-3099C6.9	0.0294897	0.712827	-0.488375
RNU6-26P	0.0498224	0.71143	-0.491206
SLC5A11	0.00982705	0.71016	-0.493783
RP11-861A13.4	0.0465168	0.707519	-0.499159
CTD-2184C24.2	0.0442352	0.706423	-0.501395
RP11-384P7.7	0.000931633	0.706007	-0.502246
CDC25C	0.0258037	0.705981	-0.502299
CCDC17	0.0268413	0.705214	-0.503867
ASPM	0.0220804	0.704139	-0.506068
TRIM73	0.0314278	0.701668	-0.51114
DNAH10OS	0.0190837	0.701514	-0.511457
NTN5	0.0230849	0.699698	-0.515195
DNAH2	0.0100256	0.699631	-0.515333
EFCAB12	0.0396241	0.699147	-0.516331
RP4-714D9.5	0.0141374	0.696534	-0.521735
RP11-379F4.4	0.018974	0.69546	-0.523961
HIST2H3DP1	0.00600435	0.694418	-0.526124
CENPF	0.0486324	0.690588	-0.534102
RP11-138H8.6	0.0496172	0.68992	-0.535498
DMPK	0.0223395	0.688611	-0.538238
UNC5CL	0.0238011	0.687031	-0.541554
C2orf82	0.0280393	0.682382	-0.551347
CTB-31N19.3	0.0387309	0.679935	-0.556531
RP11-762H8.2	0.00884534	0.679875	-0.556658
AXDND1	0.0430744	0.678068	-0.560499
SYNE4	0.000312005	0.67525	-0.566507
AP000487.5	0.0356745	0.674545	-0.568014
LINC00685	0.0304883	0.672104	-0.573244
RN7SL145P	0.0270809	0.663904	-0.590954
AC005237.4	0.0238555	0.655383	-0.60959
RP11-359P5.1	0.0238555	0.655383	-0.60959
ATP2A1	0.0146314	0.655378	-0.609602
HSD17B1P1	0.0363725	0.655348	-0.609667
RP11-374M1.2	0.0353933	0.654644	-0.611219
RP5-882C2.2	0.0179776	0.653297	-0.614188
ITGA2B	0.0014071	0.649854	-0.621812
CTD-2154B17.4	0.0321755	0.647582	-0.626865
RP11-395I14.2	0.0480188	0.638292	-0.647711
RPEP4	0.0139882	0.63689	-0.650884
RP11-420A6.2	0.0139882	0.63689	-0.650884
TAS2R13	0.00978317	0.632452	-0.660972
TAS2R5	0.00300645	0.62822	-0.670659
YEATS2-AS1	0.0225863	0.627409	-0.672522
RTEL1-TNFRSF6B	0.0250182	0.624891	-0.678325
RP11-340I6.6	0.0415687	0.621356	-0.686508
AC007040.7	0.0415687	0.621356	-0.686508
RP11-113C12.2	0.0415687	0.621356	-0.686508
RP11-188P20.3	0.0415687	0.621356	-0.686508
RN7SL328P	0.00387736	0.616601	-0.69759
MIR590	0.041253	0.616601	-0.69759
AC005943.5	0.0408588	0.616601	-0.697591
RP11-421M1.8	0.00571608	0.613753	-0.704271
RP11-196G11.2	0.00898795	0.611426	-0.70975
RP11-266J6.2	0.0494091	0.60709	-0.720017
PYGO1	0.0121283	0.60637	-0.72173
BIRC7	0.0377516	0.605589	-0.72359
LA16c-380H5.5	0.0133187	0.603253	-0.729165
AP006621.6	0.016206	0.600742	-0.735182
RP11-97N5.2	0.0127724	0.599165	-0.738975
ASMTL-AS1	0.0121676	0.595708	-0.747322
HPGD	0.0181426	0.595467	-0.747908
SCARNA18	0.0181426	0.595467	-0.747908
HMGA1P2	0.0181426	0.595467	-0.747908
BAIAP2L2	0.0325979	0.595306	-0.748297
RP11-711M9.1	0.0314997	0.593854	-0.751819
RNU1-91P	0.0469849	0.588387	-0.765163
RP3-426I6.6	0.046137	0.580793	-0.783905
CTC-506B8.1	0.0440782	0.580145	-0.785516
MIR3136	0.0340325	0.576974	-0.793422
RP11-519G16.3	0.026717	0.572284	-0.805196
RP11-91A18.4	0.02209	0.569577	-0.812037
ABHD17AP3	0.0330382	0.565878	-0.821437
DNAH9	0.0429474	0.565628	-0.822075
ERI3-IT1	0.0460658	0.564646	-0.824583
CAP2	0.0299924	0.564049	-0.826107
MAP1LC3C	0.0104458	0.562853	-0.829171
Y_RNA	0.0244566	0.562449	-0.830206
LINC01091	0.0208734	0.557781	-0.842229
PLIN5	0.00421452	0.556633	-0.845203
MS4A4E	0.00514607	0.555084	-0.849223
RP11-168A11.4	0.0371696	0.552669	-0.855512
AC007690.1	0.0451416	0.552567	-0.855778
ANO9	0.043578	0.549053	-0.864984
GOLGA8K	0.0407304	0.546152	-0.872624
RN7SL566P	0.0170089	0.546065	-0.872856
RP11-96K19.4	0.00405078	0.544797	-0.87621
CNPY1	0.0454578	0.538643	-0.892598
RP11-383G6.3	0.0480137	0.53555	-0.900906
USF1P1	0.0480137	0.53555	-0.900906
ALS2CR12	0.0454902	0.534346	-0.904153
RP11-286E11.2	0.0469682	0.534176	-0.904612
AC007000.11	0.027304	0.532592	-0.908898
RP4-614O4.11	0.0474482	0.529244	-0.917994
WFDC1	0.0485897	0.521495	-0.939274
RNA5SP352	0.0485897	0.521495	-0.939274
RP11-460I13.2	0.0485897	0.521495	-0.939274
ZRANB2-AS1	0.0485897	0.521495	-0.939274
RP11-48B14.1	0.0485897	0.521495	-0.939274
RP11-67H2.1	0.0485897	0.521495	-0.939274
RP11-667K14.4	0.0485897	0.521495	-0.939274
AKR1C2	0.0322303	0.51991	-0.943666
GRK6P1	0.0232231	0.507441	-0.978689
RP11-350G24.2	0.0427081	0.505375	-0.984574
AC021188.4	0.0236924	0.499304	-1.00201
RP11-217B7.2	0.0256804	0.49499	-1.01453
RP11-34P13.13	0.0247315	0.492507	-1.02178
RP3-330M21.5	0.0288727	0.482157	-1.05243
AC068039.4	0.0385887	0.480239	-1.05818
EID3	0.0444536	0.4794	-1.0607
RP11-529E10.6	0.0485837	0.478771	-1.06259
BHMT2	0.0395983	0.470569	-1.08752
FOXD4	0.0395983	0.470569	-1.08752
SHANK1	0.00662757	0.470041	-1.08914
ABCC5-AS1	0.0254438	0.466749	-1.09928
IGSF1	0.0203397	0.463874	-1.1082
RP11-404F10.2	0.0175609	0.461579	-1.11535
RP11-213G2.1	0.0175609	0.461579	-1.11535
OFCC1	0.0175609	0.461579	-1.11535
CASC4P1	0.0175609	0.461579	-1.11535
RPS4XP17	0.0175609	0.461579	-1.11535
CTD-2012K14.4	0.0175609	0.461579	-1.11535
AC069278.4	0.0226173	0.458164	-1.12606
RNU7-40P	0.0319903	0.457056	-1.12956
FIBIN	0.0148957	0.452971	-1.14251
GNG4	0.0262682	0.447524	-1.15996
RP11-49C9.2	0.0262682	0.447524	-1.15996
RP11-766H1.1	0.0262682	0.447524	-1.15996
TTLL11-IT1	0.0248016	0.445676	-1.16593
RP1-130H16.18	0.0191201	0.441266	-1.18028
P2RY10	0.0424034	0.435755	-1.19841
RP11-377G16.2	0.0219637	0.431023	-1.21416
FTCD	0.000105399	0.431015	-1.21419
RP11-385D13.3	0.0429438	0.42567	-1.23219
ADAMTS7P1	0.0481252	0.424992	-1.23449
HSP90AA4P	0.0242355	0.424805	-1.23513
ENPP7P11	0.0430302	0.421635	-1.24593
RP11-423H2.3	0.00987987	0.416087	-1.26504
CTD-2517M22.14	0.0232408	0.415718	-1.26632
RP11-504P24.3	0.0453611	0.405158	-1.30344
NTAN1P2	0.038703	0.403581	-1.30907
RP11-651L5.2	0.048179	0.401663	-1.31594
AC022201.5	0.0255372	0.392047	-1.3509
NARF-IT1	0.00755657	0.390406	-1.35695
SLIT1	0.0316014	0.388349	-1.36457
AC104532.4	0.00107524	0.387608	-1.36733
RP11-667M19.9	0.014197	0.386078	-1.37304
CTD-2127H9.1	0.0328622	0.381904	-1.38872
RP11-379F4.1	0.028268	0.377252	-1.4064
MIR550A2	0.00579997	0.371704	-1.42777
RP11-225H22.4	0.00579997	0.371704	-1.42777
TCEB1P2	0.00579997	0.371704	-1.42777
HSPE1-MOB4	0.00579997	0.371704	-1.42777
AC078852.2	0.00579997	0.371704	-1.42777
LINC00925	0.0264798	0.368716	-1.43942
SNORA55	0.021802	0.36336	-1.46053
FRAS1	0.04053	0.359498	-1.47594
RP11-281A20.2	0.0348277	0.355062	-1.49386
RP11-39K24.13	0.0129544	0.355061	-1.49386
RP11-712B9.4	0.0409242	0.348896	-1.51913
CNNM1	0.0108221	0.347664	-1.52424
RP11-467K18.2	0.00953679	0.346184	-1.53039
RPL23AP32	0.0362182	0.342379	-1.54633
RP11-613F22.8	0.0289693	0.341652	-1.5494
RP3-508I15.19	0.0192086	0.341192	-1.55135
NR5A1	0.0173222	0.317019	-1.65736
RPS23P6	0.0173222	0.317019	-1.65736
PDZD3	0.0209584	0.310678	-1.68651
SNX31	0.00773643	0.30302	-1.72251
RP11-829H16.3	0.0222766	0.297733	-1.74791
SLC7A10	0.00305574	0.295885	-1.75689
RP11-977G19.10	0.00305574	0.295885	-1.75689
RP11-571I18.4	0.0449043	0.286268	-1.80456
RP11-613F22.5	0.0198834	0.268856	-1.89509
NPM1P46	0.0118868	0.266296	-1.9089
RP4-802A10.1	0.0118868	0.266296	-1.9089
CCT4P2	0.0399027	0.266295	-1.9089
RP11-515C16.1	0.0196142	0.258529	-1.9516
ASAH2C	0.0163138	0.239665	-2.06091
RPS3AP32	0.0163138	0.239665	-2.06091
RP11-546B15.1	0.0163138	0.239665	-2.06091
RN7SL219P	0.0163138	0.239665	-2.06091
RP11-137J7.3	0.0163138	0.239665	-2.06091
MIR1303	0.0449288	0.222838	-2.16593
GPR116	0.00991862	0.221914	-2.17193
snoU13	0.0275369	0.221914	-2.17193
AP000487.4	0.0275369	0.221914	-2.17193
RP5-882O7.1	0.0368791	0.197257	-2.34185
RHOXF1	0.0182628	0.188626	-2.4064
SNX19P3	0.0302852	0.166435	-2.58697
RP11-321E8.5	0.0395886	0.149791	-2.73898
POLR2J2	0.0395886	0.149791	-2.73898
RP11-641C17.2	0.0395886	0.149791	-2.73898
RP5-1087E8.3	0.0395886	0.149791	-2.73898
FBXW4P1	0.0312873	0.149791	-2.73898
AP001619.2	0.0232585	0.148867	-2.74791
AQP7P1	0.0439257	0.147942	-2.75689
Y_RNA	0.0439257	0.147942	-2.75689
RNU6-196P	0.0439257	0.147942	-2.75689
RP11-524O24.2	0.0439257	0.147942	-2.75689
RP1-60O19.2	0.0439257	0.147942	-2.75689
AC012370.2	0.0439257	0.147942	-2.75689
RN7SL288P	0.0439257	0.147942	-2.75689
BLZF2P	0.0439257	0.147942	-2.75689
DNM1P50	0.0439257	0.147942	-2.75689
CYP2T3P	0.0439257	0.147942	-2.75689
CTD-2260A17.3	0.0439257	0.147942	-2.75689
RP11-152F13.7	0.0139645	0.147942	-2.75689
CTC-360J11.4	0.0176273	0.141493	-2.8212
CBX3P4	0.0380649	0.122052	-3.03443
AC080002.1	0.00778267	0.119833	-3.06091
RPEP3	0.00778267	0.119833	-3.06091
RP11-584P21.2	0.00778267	0.119833	-3.06091
MTND6P21	0.0301909	0.110957	-3.17193
SNORA68	0.012265	0.110957	-3.17193
CTA-797E19.1	0.00945447	0.0998606	-3.32394
RP11-161H23.10	0.00538941	0.0887654	-3.49386
