# Supplementary material for: Age and Maturation Stage Linked Consequences of Fibrinogen on Human Oligodendroglia
Source: J Neurosci Res. 2026 Mar 22;104(3):e70120. doi: 10.1002/jnr.70120 (PMC13006721; doi:10.1002/jnr.70120)
Supplement: Supplementary file 5 — File S4: GO‐BP, KEGG and Reactome term analysis on human primary OLs. [file JNR-104-e70120-s004.csv]

source	term_name	term_id	highlighted	adjusted_p_value	negative_log10_of_adjusted_p_value	term_size	query_size	intersection_size	effective_domain_size	intersections
KEGG	Terpenoid backbone biosynthesis	KEGG:00900	FALSE	0.014664255	1.833739986	22	44	3	8484	ACAT2,MVD,MVK
REAC	Cholesterol biosynthesis	REAC:R-HSA-191273	FALSE	0.002030337	2.692431952	26	49	4	10842	ACAT2,MVD,MVK,NSDHL
WP	Cholesterol metabolism with Bloch and Kandutsch Russell pathways	WP:WP4718	FALSE	0.000207442	3.683103349	47	36	5	8286	ACAT2,FASN,MVD,MVK,NSDHL
WP	Mevalonate pathway	WP:WP3963	FALSE	0.000346437	3.4603756	7	36	3	8286	ACAT2,MVD,MVK
WP	Enterocyte cholesterol metabolism	WP:WP5333	FALSE	0.002129259	2.671771488	36	36	4	8286	ACAT2,MVD,MVK,NSDHL
WP	Mevalonate arm of cholesterol biosynthesis pathway	WP:WP4190	FALSE	0.002780545	2.555870147	13	36	3	8286	ACAT2,MVD,MVK
WP	Cholesterol biosynthesis pathway in hepatocytes	WP:WP5329	FALSE	0.004365414	2.359974603	43	36	4	8286	ACAT2,MVD,MVK,NSDHL
WP	Cholesterol biosynthesis pathway	WP:WP197	FALSE	0.004397226	2.356821203	15	36	3	8286	MVD,MVK,NSDHL
WP	Cholesterol metabolism	WP:WP5304	FALSE	0.033271926	1.47792206	72	36	4	8286	ACAT2,MVD,MVK,NSDHL
